# Supplementary material for: 1-(2-Bromo­ethyl)-1,4-diazo­niabicyclo­[2.2.2]octane bromide tetra­fluoro­borate
Source: Acta Crystallogr Sect E Struct Rep Online. 2010 May 15;66(Pt 6):o1344. doi: 10.1107/S1600536810017204 (PMC2979572; doi:10.1107/S1600536810017204)
Supplement: Supplementary file 1 [file e-66-o1344-sup1.cif]

##############################################################################
###                                                                        ###
###        Electronic paper (Acta Crystallographica Section E)             ###
###                                                                        ###
##############################################################################
#                                                                            #
# This CIF contains the data in a paper accepted for publication in Acta     #
# Crystallographica Section E. It conforms to the requirements of Notes      #
# for Authors for Section E, and has been peer reviewed under the auspices   #
# of the IUCr Commission on Journals.                                        #
#                                                                            #
# Full details of the Crystallographic Information File format               #
# are given in the paper "The Crystallographic Information File (CIF):       #
# a New Standard Archive File for Crystallography" by S. R. Hall, F. H.      #
# Allen and I. D. Brown [Acta Cryst. (1991), A47, 655-685].                  #
#                                                                            #
# The current version of the core CIF dictionary is obtainable from          #
# ftp://ftp.iucr.org/pub/cif_core.dic. The current version number is 2.4.    #
#                                                                            #
# Software is freely available for graphical display of the structure(s) in  #
# this CIF.  For information consult the CIF home page http://www.iucr.org/  #
# cif/home.html                                                              #
#                                                                            #
# This file may be used for bona fide research purposes within the           #
# scientific community so long as proper attribution is given to the journal # 
# article from which it was obtained.                                        #
#                                                                            #
##############################################################################
                                             
data_I
_audit_creation_method     SHELXL-97
_chemical_name_systematic
;
1-(2-Bromoethyl)-1,4-diazoniabicyclo[2.2.2]octane bromide tetrafluoroborate
;
_chemical_name_common     ?
_chemical_formula_moiety     'C8 H17 Br N2 2+, B F4 -, Br -'
_chemical_formula_sum     'C8 H17 B Br2 F4 N2'
_chemical_formula_iupac     'C8 H17 Br N2 2+, B F4 -, Br -'
_chemical_formula_weight     387.87
_chemical_melting_point     ?
_symmetry_cell_setting     orthorhombic
_symmetry_space_group_name_H-M     'P b c a'
_symmetry_space_group_name_Hall     '-P 2ac 2ab'
loop_
    _symmetry_equiv_pos_as_xyz
    'x, y, z'
    '-x+1/2, -y, z+1/2'
    '-x, y+1/2, -z+1/2'
    'x+1/2, -y+1/2, -z'
    '-x, -y, -z'
    'x-1/2, y, -z-1/2'
    'x, -y-1/2, z-1/2'
    '-x-1/2, y-1/2, z'
_cell_length_a     11.972(2)
_cell_length_b     10.782(2)
_cell_length_c     21.165(4)
_cell_angle_alpha     90.00
_cell_angle_beta     90.00
_cell_angle_gamma     90.00
_cell_volume     2732.0(10)
_cell_formula_units_Z     8
_cell_measurement_reflns_used     5732
_cell_measurement_theta_min     3.72
_cell_measurement_theta_max     27.480
_cell_measurement_temperature     293(2)
_exptl_crystal_description     'Prism'
_exptl_crystal_colour     Colourless
_exptl_crystal_size_max     0.3
_exptl_crystal_size_mid     0.25
_exptl_crystal_size_min     0.2
_exptl_crystal_density_diffrn     1.886
_exptl_crystal_density_meas     ?
_exptl_crystal_density_method     'not measured'
_exptl_crystal_F_000     1520
_exptl_absorpt_coefficient_mu     5.960
_exptl_absorpt_correction_type     multi-scan
_exptl_absorpt_process_details     '(CrystalClear; Rigaku, 2005)'
_exptl_absorpt_correction_T_min     0.191
_exptl_absorpt_correction_T_max     0.303
_exptl_special_details
;
;
_diffrn_ambient_temperature     293(2)
_diffrn_radiation_type     MoK\a
_diffrn_radiation_wavelength     0.71073
_diffrn_radiation_source     'fine-focus sealed tube'
_diffrn_radiation_monochromator     graphite
_diffrn_measurement_device_type     'Rigaku Mercury2'
_diffrn_measurement_method     'CCD_Profile_fitting'
_diffrn_detector_area_resol_mean     ?
_diffrn_reflns_number     26313
_diffrn_reflns_av_R_equivalents     0.1090
_diffrn_reflns_av_sigmaI/netI     0.0598
_diffrn_reflns_theta_min     3.19
_diffrn_reflns_theta_max     27.48
_diffrn_reflns_theta_full     27.48
_diffrn_measured_fraction_theta_max     0.999
_diffrn_measured_fraction_theta_full     0.999
_diffrn_reflns_limit_h_min     -15
_diffrn_reflns_limit_h_max     15
_diffrn_reflns_limit_k_min     -14
_diffrn_reflns_limit_k_max     14
_diffrn_reflns_limit_l_min     -27
_diffrn_reflns_limit_l_max     27
_refine_special_details
;
 Refinement of F^2^ against ALL reflections.  The weighted R-factor wR and
 goodness of fit S are based on F^2^, conventional R-factors R are based
 on F, with F set to zero for negative F^2^. The threshold expression of
 F^2^ > 2sigma(F^2^) is used only for calculating R-factors(gt) etc. and is
 not relevant to the choice of reflections for refinement.  R-factors based
 on F^2^ are statistically about twice as large as those based on F, and R-
 factors based on ALL data will be even larger.
;
_reflns_number_total     3124
_reflns_number_gt     1881
_reflns_threshold_expression     I>2\s(I)
_refine_ls_structure_factor_coef     Fsqd
_refine_ls_matrix_type     full
_refine_ls_R_factor_all     0.1125
_refine_ls_R_factor_gt     0.0580
_refine_ls_wR_factor_gt     0.0931
_refine_ls_wR_factor_ref     0.1079
_refine_ls_goodness_of_fit_ref     1.040
_refine_ls_restrained_S_all     1.038
_refine_ls_number_reflns     3124
_refine_ls_number_parameters     198
_refine_ls_number_restraints     34
_refine_ls_hydrogen_treatment     mixed
_refine_ls_weighting_scheme     calc
_refine_ls_weighting_details
         'calc w=1/[\s^2^(Fo^2^)+(0.0229P)^2^+7.8245P] where P=(Fo^2^+2Fc^2^)/3'
_atom_sites_solution_hydrogens     geom
_atom_sites_solution_primary     direct
_atom_sites_solution_secondary     difmap
_refine_ls_shift/su_max     0.000
_refine_ls_shift/su_mean     0.000
_refine_diff_density_max     0.467
_refine_diff_density_min     -0.466
_refine_ls_extinction_method     none
_refine_ls_extinction_coef     ?
loop_
    _atom_type_symbol
    _atom_type_description
    _atom_type_scat_dispersion_real
    _atom_type_scat_dispersion_imag
    _atom_type_scat_source
    'C' 'C' 0.0033 0.0016
                         'International Tables Vol C Tables 4.2.6.8 and 6.1.1.4'
    'H' 'H' 0.0000 0.0000
                         'International Tables Vol C Tables 4.2.6.8 and 6.1.1.4'
    'B' 'B' 0.0013 0.0007
                         'International Tables Vol C Tables 4.2.6.8 and 6.1.1.4'
    'N' 'N' 0.0061 0.0033
                         'International Tables Vol C Tables 4.2.6.8 and 6.1.1.4'
    'F' 'F' 0.0171 0.0103
                         'International Tables Vol C Tables 4.2.6.8 and 6.1.1.4'
    'Br' 'Br' -0.2901 2.4595
                         'International Tables Vol C Tables 4.2.6.8 and 6.1.1.4'
_computing_data_collection     'CrystalClear (Rigaku, 2005)'
_computing_cell_refinement     'CrystalClear (Rigaku, 2005)'
_computing_data_reduction     'CrystalClear (Rigaku, 2005)'
_computing_structure_solution     'SHELXTL (Sheldrick, 2008)'
_computing_structure_refinement     'SHELXTL (Sheldrick, 2008)'
_computing_molecular_graphics     'SHELXTL (Sheldrick, 2008)'
_computing_publication_material     'SHELXTL (Sheldrick, 2008)'
loop_
    _atom_site_type_symbol
    _atom_site_label
    _atom_site_fract_x
    _atom_site_fract_y
    _atom_site_fract_z
    _atom_site_U_iso_or_equiv
    _atom_site_adp_type
    _atom_site_calc_flag
    _atom_site_refinement_flags
    _atom_site_occupancy
    _atom_site_disorder_assembly
    _atom_site_disorder_group
    Br Br1 0.71717(5) 0.02659(6) 0.01789(3) 0.0522(2) Uani d . 1 . .
    Br Br2 1.27841(5) 0.46079(6) 0.27319(3) 0.0510(2) Uani d . 1 . .
    C C1 0.7924(4) 0.1425(6) 0.0745(3) 0.0471(15) Uani d . 1 . .
    H H1A 0.7844 0.2268 0.0592 0.057 Uiso calc R 1 . .
    H H1B 0.7609 0.1375 0.1167 0.057 Uiso calc R 1 . .
    C C2 0.9138(4) 0.1047(5) 0.0752(3) 0.0411(14) Uani d . 1 . .
    H H2A 0.9423 0.1082 0.0324 0.049 Uiso calc R 1 . .
    H H2B 0.9189 0.0193 0.0893 0.049 Uiso calc R 1 . .
    C C3 0.9635(5) 0.1612(6) 0.1856(2) 0.0523(17) Uani d . 1 . .
    H H3A 0.9787 0.0751 0.1957 0.063 Uiso calc R 1 . .
    H H3B 0.8853 0.1774 0.1942 0.063 Uiso calc R 1 . .
    C C4 1.0354(5) 0.2443(6) 0.2262(2) 0.0464(15) Uani d . 1 . .
    H H4A 0.9891 0.3048 0.2478 0.056 Uiso calc R 1 . .
    H H4B 1.0741 0.1953 0.2578 0.056 Uiso calc R 1 . .
    C C5 0.9738(5) 0.3202(5) 0.1038(3) 0.0402(14) Uani d . 1 . .
    H H5A 0.9839 0.3358 0.0590 0.048 Uiso calc R 1 . .
    H H5B 0.8991 0.3465 0.1154 0.048 Uiso calc R 1 . .
    C C6 1.0584(5) 0.3924(5) 0.1409(3) 0.0466(15) Uani d . 1 . .
    H H6A 1.1116 0.4305 0.1124 0.056 Uiso calc R 1 . .
    H H6B 1.0213 0.4578 0.1644 0.056 Uiso calc R 1 . .
    C C7 1.1075(4) 0.1500(6) 0.1040(3) 0.0512(16) Uani d . 1 . .
    H H7A 1.1266 0.1717 0.0609 0.061 Uiso calc R 1 . .
    H H7B 1.1174 0.0612 0.1090 0.061 Uiso calc R 1 . .
    C C8 1.1838(4) 0.2187(6) 0.1496(3) 0.0491(16) Uani d . 1 . .
    H H8A 1.2188 0.1603 0.1783 0.059 Uiso calc R 1 . .
    H H8B 1.2422 0.2612 0.1263 0.059 Uiso calc R 1 . .
    N N1 0.9874(3) 0.1842(4) 0.11705(17) 0.0266(10) Uani d . 1 . .
    N N2 1.1176(4) 0.3085(5) 0.1852(2) 0.0397(12) Uani d . 1 . .
    H H2 1.165(6) 0.349(6) 0.212(3) 0.09(2) Uiso d . 1 . .
    B B1 0.4770(8) 0.2507(9) 0.0910(4) 0.0421(19) Uani d PD 0.837(14) A 1
    F F1 0.5239(8) 0.1669(6) 0.1311(3) 0.086(2) Uani d PDU 0.837(14) A 1
    F F2 0.4322(7) 0.3475(6) 0.1246(4) 0.074(2) Uani d PDU 0.837(14) A 1
    F F3 0.3930(7) 0.1935(9) 0.0574(5) 0.090(3) Uani d PDU 0.837(14) A 1
    F F4 0.5562(5) 0.2945(7) 0.0483(3) 0.0681(19) Uani d PDU 0.837(14) A 1
    B B1' 0.460(3) 0.244(3) 0.0923(13) 0.0421(19) Uani d PD 0.163(14) A 2
    F F1' 0.454(3) 0.186(2) 0.1488(12) 0.067(7) Uani d PDU 0.163(14) A 2
    F F2' 0.401(3) 0.353(3) 0.0918(18) 0.065(8) Uani d PDU 0.163(14) A 2
    F F3' 0.419(4) 0.168(5) 0.0460(19) 0.082(9) Uani d PDU 0.163(14) A 2
    F F4' 0.569(2) 0.276(4) 0.078(2) 0.084(9) Uani d PDU 0.163(14) A 2
loop_
    _atom_site_aniso_label
    _atom_site_aniso_U_11
    _atom_site_aniso_U_22
    _atom_site_aniso_U_33
    _atom_site_aniso_U_12
    _atom_site_aniso_U_13
    _atom_site_aniso_U_23
    Br1 0.0483(4) 0.0598(4) 0.0485(4) -0.0138(3) -0.0101(3) -0.0049(3)
    Br2 0.0442(4) 0.0533(4) 0.0555(4) 0.0022(3) -0.0125(3) -0.0125(3)
    C1 0.039(3) 0.056(4) 0.046(4) -0.010(3) -0.010(3) -0.010(3)
    C2 0.036(3) 0.039(3) 0.048(4) -0.005(3) -0.004(3) -0.006(3)
    C3 0.051(4) 0.072(4) 0.033(3) -0.020(3) 0.002(3) 0.015(3)
    C4 0.047(3) 0.067(4) 0.025(3) 0.003(3) 0.000(3) 0.001(3)
    C5 0.048(3) 0.027(3) 0.045(3) 0.006(3) -0.016(3) -0.003(3)
    C6 0.064(4) 0.029(3) 0.047(4) -0.006(3) -0.007(3) 0.002(3)
    C7 0.034(3) 0.052(4) 0.067(4) 0.009(3) 0.008(3) -0.017(3)
    C8 0.028(3) 0.062(4) 0.057(4) 0.001(3) 0.002(3) -0.006(3)
    N1 0.026(2) 0.026(2) 0.028(2) -0.0026(19) 0.0001(18) -0.0006(18)
    N2 0.036(3) 0.049(3) 0.034(3) -0.011(2) -0.004(2) -0.002(2)
    B1 0.043(5) 0.041(4) 0.043(5) -0.004(4) -0.009(4) 0.000(3)
    F1 0.125(7) 0.079(4) 0.055(4) 0.022(4) -0.005(4) 0.019(3)
    F2 0.087(5) 0.054(3) 0.080(5) 0.002(3) 0.021(4) -0.022(4)
    F3 0.079(5) 0.118(6) 0.073(5) -0.021(4) -0.002(4) -0.040(4)
    F4 0.063(3) 0.090(4) 0.051(4) 0.003(3) 0.012(3) 0.017(3)
    B1' 0.043(5) 0.041(4) 0.043(5) -0.004(4) -0.009(4) 0.000(3)
    F1' 0.092(17) 0.063(13) 0.047(13) 0.037(13) 0.009(12) -0.001(11)
    F2' 0.064(15) 0.048(12) 0.082(18) -0.007(12) 0.028(14) 0.004(14)
    F3' 0.096(18) 0.097(17) 0.052(15) -0.041(16) 0.000(15) -0.040(13)
    F4' 0.053(14) 0.099(16) 0.101(19) -0.009(13) 0.001(15) 0.015(17)
_geom_special_details
;
 All esds (except the esd in the dihedral angle between two l.s. planes)
 are estimated using the full covariance matrix.  The cell esds are taken
 into account individually in the estimation of esds in distances, angles
 and torsion angles; correlations between esds in cell parameters are only
 used when they are defined by crystal symmetry.  An approximate (isotropic)
 treatment of cell esds is used for estimating esds involving l.s. planes.
;
loop_
    _geom_bond_atom_site_label_1
    _geom_bond_atom_site_label_2
    _geom_bond_site_symmetry_2
    _geom_bond_distance
    _geom_bond_publ_flag
    Br1 C1 . 1.952(5) ?
    C1 C2 . 1.509(7) ?
    C1 H1A . 0.9700 ?
    C1 H1B . 0.9700 ?
    C2 N1 . 1.515(6) ?
    C2 H2A . 0.9700 ?
    C2 H2B . 0.9700 ?
    C3 N1 . 1.499(6) ?
    C3 C4 . 1.511(7) ?
    C3 H3A . 0.9700 ?
    C3 H3B . 0.9700 ?
    C4 N2 . 1.483(7) ?
    C4 H4A . 0.9700 ?
    C4 H4B . 0.9700 ?
    C5 C6 . 1.500(7) ?
    C5 N1 . 1.502(6) ?
    C5 H5A . 0.9700 ?
    C5 H5B . 0.9700 ?
    C6 N2 . 1.484(7) ?
    C6 H6A . 0.9700 ?
    C6 H6B . 0.9700 ?
    C7 N1 . 1.510(6) ?
    C7 C8 . 1.521(8) ?
    C7 H7A . 0.9700 ?
    C7 H7B . 0.9700 ?
    C8 N2 . 1.461(7) ?
    C8 H8A . 0.9700 ?
    C8 H8B . 0.9700 ?
    N2 H2 . 0.91(7) ?
    B1 F1 . 1.361(9) ?
    B1 F2 . 1.371(9) ?
    B1 F3 . 1.377(9) ?
    B1 F4 . 1.393(9) ?
    B1' F1' . 1.354(19) ?
    B1' F2' . 1.364(19) ?
    B1' F3' . 1.370(19) ?
    B1' F4' . 1.388(19) ?
loop_
    _geom_angle_atom_site_label_1
    _geom_angle_atom_site_label_2
    _geom_angle_atom_site_label_3
    _geom_angle_site_symmetry_1
    _geom_angle_site_symmetry_3
    _geom_angle
    _geom_angle_publ_flag
    C2 C1 Br1 . . 106.1(4) ?
    C2 C1 H1A . . 110.5 ?
    Br1 C1 H1A . . 110.5 ?
    C2 C1 H1B . . 110.5 ?
    Br1 C1 H1B . . 110.5 ?
    H1A C1 H1B . . 108.7 ?
    C1 C2 N1 . . 114.4(4) ?
    C1 C2 H2A . . 108.7 ?
    N1 C2 H2A . . 108.7 ?
    C1 C2 H2B . . 108.7 ?
    N1 C2 H2B . . 108.7 ?
    H2A C2 H2B . . 107.6 ?
    N1 C3 C4 . . 110.1(4) ?
    N1 C3 H3A . . 109.6 ?
    C4 C3 H3A . . 109.6 ?
    N1 C3 H3B . . 109.6 ?
    C4 C3 H3B . . 109.6 ?
    H3A C3 H3B . . 108.2 ?
    N2 C4 C3 . . 108.8(4) ?
    N2 C4 H4A . . 109.9 ?
    C3 C4 H4A . . 109.9 ?
    N2 C4 H4B . . 109.9 ?
    C3 C4 H4B . . 109.9 ?
    H4A C4 H4B . . 108.3 ?
    C6 C5 N1 . . 109.6(4) ?
    C6 C5 H5A . . 109.8 ?
    N1 C5 H5A . . 109.8 ?
    C6 C5 H5B . . 109.8 ?
    N1 C5 H5B . . 109.8 ?
    H5A C5 H5B . . 108.2 ?
    N2 C6 C5 . . 109.7(4) ?
    N2 C6 H6A . . 109.7 ?
    C5 C6 H6A . . 109.7 ?
    N2 C6 H6B . . 109.7 ?
    C5 C6 H6B . . 109.7 ?
    H6A C6 H6B . . 108.2 ?
    N1 C7 C8 . . 109.7(4) ?
    N1 C7 H7A . . 109.7 ?
    C8 C7 H7A . . 109.7 ?
    N1 C7 H7B . . 109.7 ?
    C8 C7 H7B . . 109.7 ?
    H7A C7 H7B . . 108.2 ?
    N2 C8 C7 . . 108.9(4) ?
    N2 C8 H8A . . 109.9 ?
    C7 C8 H8A . . 109.9 ?
    N2 C8 H8B . . 109.9 ?
    C7 C8 H8B . . 109.9 ?
    H8A C8 H8B . . 108.3 ?
    C3 N1 C5 . . 108.8(4) ?
    C3 N1 C7 . . 108.5(4) ?
    C5 N1 C7 . . 107.9(4) ?
    C3 N1 C2 . . 111.2(4) ?
    C5 N1 C2 . . 112.3(4) ?
    C7 N1 C2 . . 108.0(4) ?
    C8 N2 C4 . . 110.7(5) ?
    C8 N2 C6 . . 109.7(5) ?
    C4 N2 C6 . . 109.7(4) ?
    C8 N2 H2 . . 108(4) ?
    C4 N2 H2 . . 106(4) ?
    C6 N2 H2 . . 113(4) ?
    F1 B1 F2 . . 110.1(7) ?
    F1 B1 F3 . . 109.0(7) ?
    F2 B1 F3 . . 108.8(7) ?
    F1 B1 F4 . . 110.4(7) ?
    F2 B1 F4 . . 110.1(7) ?
    F3 B1 F4 . . 108.3(7) ?
    F1' B1' F2' . . 112(2) ?
    F1' B1' F3' . . 109(2) ?
    F2' B1' F3' . . 109(2) ?
    F1' B1' F4' . . 111(2) ?
    F2' B1' F4' . . 106(2) ?
    F3' B1' F4' . . 109(2) ?
loop_
    _geom_torsion_atom_site_label_1
    _geom_torsion_atom_site_label_2
    _geom_torsion_atom_site_label_3
    _geom_torsion_atom_site_label_4
    _geom_torsion_site_symmetry_1
    _geom_torsion_site_symmetry_2
    _geom_torsion_site_symmetry_3
    _geom_torsion_site_symmetry_4
    _geom_torsion
    _geom_torsion_publ_flag
    Br1 C1 C2 N1 . . . . -179.9(4) ?
    N1 C3 C4 N2 . . . . -8.1(7) ?
    N1 C5 C6 N2 . . . . -7.7(6) ?
    N1 C7 C8 N2 . . . . -7.9(7) ?
    C4 C3 N1 C5 . . . . -54.1(6) ?
    C4 C3 N1 C7 . . . . 63.1(6) ?
    C4 C3 N1 C2 . . . . -178.3(5) ?
    C6 C5 N1 C3 . . . . 63.3(6) ?
    C6 C5 N1 C7 . . . . -54.3(6) ?
    C6 C5 N1 C2 . . . . -173.2(4) ?
    C8 C7 N1 C3 . . . . -53.9(6) ?
    C8 C7 N1 C5 . . . . 63.8(6) ?
    C8 C7 N1 C2 . . . . -174.6(5) ?
    C1 C2 N1 C3 . . . . 70.8(6) ?
    C1 C2 N1 C5 . . . . -51.3(6) ?
    C1 C2 N1 C7 . . . . -170.2(5) ?
    C7 C8 N2 C4 . . . . 65.3(6) ?
    C7 C8 N2 C6 . . . . -55.8(6) ?
    C3 C4 N2 C8 . . . . -56.3(6) ?
    C3 C4 N2 C6 . . . . 64.9(6) ?
    C5 C6 N2 C8 . . . . 65.9(6) ?
    C5 C6 N2 C4 . . . . -55.9(6) ?
loop_
    _geom_hbond_atom_site_label_D
    _geom_hbond_atom_site_label_H
    _geom_hbond_atom_site_label_A
    _geom_hbond_site_symmetry_A
    _geom_hbond_distance_DH
    _geom_hbond_distance_HA
    _geom_hbond_distance_DA
    _geom_hbond_angle_DHA
    N2 H2 Br2 . 0.91(7) 2.23(7) 3.141(5) 176(6)
data_global
_journal_date_recd_electronic     2010-04-21
_journal_date_accepted     2010-05-11
_journal_name_full     'Acta Crystallographica, Section E'
_journal_year     2010
_journal_volume     66
_journal_issue      6
_journal_page_first     o1344
_journal_page_last     o1344
_journal_paper_category     QO
_journal_coeditor_code     NK2032
_publ_contact_author_name     'jingmei xiao*'
_publ_contact_author_address
;
Ordered Matter Science Research Center,
College of Chemistry and Chemical Engineering,
Southeast University,
Nanjing 211189, China
;
_publ_contact_author_email     'xjm_cool@163.com'
_publ_contact_author_fax     '862552090626'
_publ_contact_author_phone     '862552090626'
_publ_section_title
;
1-(2-Bromoethyl)-1,4-diazoniabicyclo[2.2.2]octane bromide tetrafluoroborate
;
loop_
    _publ_author_name
    _publ_author_footnote
    _publ_author_address
    'Xiao, Jing-mei' .
;
Ordered Matter Science Research Center,
College of Chemistry and Chemical Engineering,
Southeast University,
Nanjing 211189, People's Republic of China
;
