# Supplementary material for: 1-(2-Bromo­ethyl)-1,4-diazo­niabicyclo­[2.2.2]octane bromide tetra­fluoro­borate
Source: Acta Crystallogr Sect E Struct Rep Online. 2010 May 15;66(Pt 6):o1344. doi: 10.1107/S1600536810017204 (PMC2979572; doi:10.1107/S1600536810017204)
Supplement: Supplementary file 2 [file e-66-o1344-Isup2.hkl]

# 
# h,k,l, Fc-squared, Fo-squared, sigma(Fo-squared) and status flag 
# 
data_I
_shelx_title ' a in Pbca' 
_shelx_refln_list_code          4 
_shelx_F_calc_maximum      552.52 
_exptl_crystal_F_000      1520.00 
_reflns_d_resolution_high  0.7701 
 
loop_ 
 _symmetry_equiv_pos_as_xyz 
 'x, y, z' 
 '-x+1/2, -y, z+1/2' 
 '-x, y+1/2, -z+1/2' 
 'x+1/2, -y+1/2, -z' 
 '-x, -y, -z' 
 'x-1/2, y, -z-1/2' 
 'x, -y-1/2, z-1/2' 
 '-x-1/2, y-1/2, z' 
 
_cell_length_a    11.9720 
_cell_length_b    10.7818 
_cell_length_c    21.1649 
_cell_angle_alpha  90.000 
_cell_angle_beta   90.000 
_cell_angle_gamma  90.000 
 
_shelx_F_squared_multiplier     1.000 
 
loop_ 
 _refln_index_h 
 _refln_index_k 
 _refln_index_l 
 _refln_F_squared_calc 
 _refln_F_squared_meas 
 _refln_F_squared_sigma 
 _refln_observed_status 
   2   0   0    10952.35    10917.40    196.09 o 
   4   0   0   115433.13   119477.20   2281.79 o 
   6   0   0    30832.57    31977.90    719.42 o 
   8   0   0       24.88       81.54     80.80 o 
  10   0   0     6546.95     5977.10    476.26 o 
  12   0   0     8437.82     8692.90    764.44 o 
  14   0   0     2573.59     2184.43    598.25 o 
   2   1   0      150.07      163.04     15.46 o 
   4   1   0      771.85      742.12     74.23 o 
   6   1   0      820.75      783.61     61.16 o 
   8   1   0      296.28      355.47    121.53 o 
  10   1   0      778.57      649.88     83.87 o 
  12   1   0        1.57      121.34    120.03 o 
  14   1   0      770.07      887.61    257.40 o 
   0   2   0     4939.92     5412.77    215.78 o 
   2   2   0   305282.16   293275.59   3172.65 o 
   4   2   0    46290.45    48173.31   1005.49 o 
   6   2   0    15661.17    15569.68    455.56 o 
   8   2   0       38.86      141.98     69.05 o 
  10   2   0     1998.97     1904.41    150.02 o 
  12   2   0     2676.00     2947.64    280.30 o 
  14   2   0     4986.37     4732.90    406.95 o 
   2   3   0     3197.66     2927.61     78.74 o 
   4   3   0       10.38       12.93     39.29 o 
   6   3   0     1943.31     1989.50    118.13 o 
   8   3   0     1138.40     1128.82    107.52 o 
  10   3   0       46.31      115.39     91.89 o 
  12   3   0      532.40      752.34    138.38 o 
  14   3   0      109.15      335.85    184.03 o 
   0   4   0    27720.18    28990.24    629.34 o 
   2   4   0    68121.33    70696.20   1160.58 o 
   4   4   0    28947.67    28844.91    488.93 o 
   6   4   0     1002.43     1119.72     84.14 o 
   8   4   0      165.82      360.67    100.18 o 
  10   4   0      177.26      257.63    113.76 o 
  12   4   0     2126.32     2184.96    195.88 o 
  14   4   0      881.82     1323.02    301.17 o 
   2   5   0     1965.35     1973.79     56.55 o 
   4   5   0     1270.19     1389.47     58.12 o 
   6   5   0     1169.72     1164.57     53.67 o 
   8   5   0      689.90      844.22    102.58 o 
  10   5   0      746.66      692.34    140.43 o 
  12   5   0      515.91      630.26    177.92 o 
  14   5   0      276.51      515.43    319.42 o 
   0   6   0    34172.61    35394.52    968.61 o 
   2   6   0      831.76      697.17     56.19 o 
   4   6   0     3727.07     3333.43    219.24 o 
   6   6   0     1026.84      855.69     75.19 o 
   8   6   0      753.24      705.28     93.67 o 
  10   6   0      484.51      598.22    180.14 o 
  12   6   0      320.67      390.44    166.18 o 
  14   6   0      161.89      109.80    193.65 o 
   2   7   0        4.73       22.27     37.96 o 
   4   7   0      549.40      678.64    179.51 o 
   6   7   0     1097.00     1092.17    114.49 o 
   8   7   0      120.06      482.45    134.88 o 
  10   7   0      287.18      179.61    139.70 o 
  12   7   0      176.19      255.06    174.41 o 
   0   8   0     1636.12     1722.27    131.19 o 
   2   8   0      106.26      172.70     74.24 o 
   4   8   0       47.88      611.07    182.07 o 
   6   8   0      204.43      141.05     73.46 o 
   8   8   0      140.79      311.75    146.75 o 
  10   8   0      110.17       89.20    147.67 o 
  12   8   0       47.24       45.01    150.14 o 
   2   9   0       13.09       30.33     67.59 o 
   4   9   0       29.45      -31.48     79.05 o 
   6   9   0       35.38      112.67    103.62 o 
   8   9   0        0.60      -32.00    170.32 o 
  10   9   0        9.38      202.19    171.65 o 
   0  10   0     2852.60     3091.25    363.95 o 
   2  10   0     2513.04     2255.30    184.67 o 
   4  10   0     1525.69     1896.03    194.70 o 
   6  10   0       44.14      121.78    135.14 o 
   8  10   0       15.56       65.66    137.43 o 
  10  10   0      229.62      321.47    244.62 o 
   2  11   0      239.69      307.23    140.05 o 
   4  11   0       37.15      151.72    106.29 o 
   6  11   0      692.54      814.88    201.63 o 
   8  11   0       57.80      109.93    156.32 o 
   0  12   0     1362.20     1498.86    363.30 o 
   2  12   0     3519.46     3067.87    317.83 o 
   4  12   0      286.33      441.37    179.85 o 
   6  12   0      208.64      268.70    190.93 o 
   8  12   0       75.22      -82.35    174.77 o 
   2  13   0        3.99      -34.25    148.04 o 
   4  13   0      263.48      353.34    237.10 o 
   0  14   0     2106.73     1770.29    433.92 o 
   2   1   1     3960.50     4049.16     77.15 o 
   3   1   1    14207.20    14641.44    190.07 o 
   4   1   1    27140.99    25985.25    308.97 o 
   5   1   1    32233.25    32135.69    356.02 o 
   6   1   1    20539.10    19025.79    281.29 o 
   7   1   1    15232.51    14819.29    212.56 o 
   8   1   1    16127.31    16406.49    314.85 o 
   9   1   1    10697.63    10348.10    230.55 o 
  10   1   1     7219.82     6766.39    211.52 o 
  11   1   1     4730.06     4882.81    225.98 o 
  12   1   1     2466.10     2450.82    188.80 o 
  13   1   1      525.64      511.68    128.21 o 
  14   1   1      512.46      567.63    156.39 o 
  15   1   1       24.34      104.10    144.83 o 
   0   2   1     2105.28     2441.74     46.11 o 
   1   2   1     9071.94     9945.78    131.25 o 
   2   2   1     9563.16     9973.95    127.11 o 
   3   2   1     1243.36     1366.34     30.00 o 
   4   2   1      627.80      785.42     38.16 o 
   5   2   1     3239.91     3337.78     69.32 o 
   6   2   1     3688.81     3544.07     90.83 o 
   7   2   1      498.71      570.25     46.85 o 
   8   2   1        4.93        7.72     38.14 o 
   9   2   1      515.31      528.12     64.53 o 
  10   2   1      140.29       77.56     55.52 o 
  11   2   1      253.34      384.87     84.75 o 
  12   2   1      215.16      201.90     96.15 o 
  13   2   1      264.50      415.36    113.61 o 
  14   2   1      218.93      290.87    124.83 o 
  15   2   1      256.72      347.26    153.68 o 
   1   3   1     5226.04     5236.69     72.80 o 
   2   3   1     6263.81     6009.33     74.02 o 
   3   3   1    14010.33    14256.39    150.10 o 
   4   3   1    10070.17     9316.54    106.75 o 
   5   3   1    19862.43    19975.77    336.47 o 
   6   3   1     9050.25     8658.03    183.95 o 
   7   3   1    21421.63    21485.32    430.51 o 
   8   3   1     8334.02     8059.58    204.73 o 
   9   3   1     6662.73     6262.06    190.24 o 
  10   3   1     5611.06     5634.96    196.11 o 
  11   3   1     2027.20     1908.86    126.79 o 
  12   3   1     1362.74     1211.59    128.50 o 
  13   3   1      591.85      470.11    130.99 o 
  14   3   1      197.39      130.59    108.31 o 
  15   3   1        4.73       95.68    164.40 o 
   0   4   1    35999.18    36318.09    555.54 o 
   1   4   1    14437.79    15569.01    168.49 o 
   2   4   1    13170.34    12941.29    134.82 o 
   3   4   1       51.66       95.47     18.77 o 
   4   4   1    18238.14    18941.80    232.15 o 
   5   4   1     1099.51     1053.21     32.97 o 
   6   4   1      626.27      495.45     40.22 o 
   7   4   1        2.14       93.08     37.68 o 
   8   4   1      167.05      326.63     61.65 o 
   9   4   1     1268.20     1330.01    103.22 o 
  10   4   1      158.91      253.91     64.57 o 
  11   4   1      464.75      335.18     80.32 o 
  12   4   1      281.59      383.66     94.51 o 
  13   4   1      344.77      326.17    117.51 o 
  14   4   1      308.62      472.83    157.39 o 
   1   5   1      681.70      779.55     34.39 o 
   2   5   1      384.18      453.78     30.35 o 
   3   5   1     5527.48     5570.33    119.88 o 
   4   5   1     1741.07     1764.42     71.72 o 
   5   5   1     1583.32     1395.68     66.32 o 
   6   5   1     4947.77     4373.26    106.65 o 
   7   5   1     3888.25     3600.00    110.40 o 
   8   5   1     1021.23     1106.03     77.93 o 
   9   5   1     4934.08     5032.95    179.97 o 
  10   5   1      120.19      298.92     93.61 o 
  11   5   1      862.62      984.09    115.36 o 
  12   5   1      212.94      183.17     96.93 o 
  13   5   1      220.40      339.47    150.79 o 
  14   5   1       41.14       53.86    145.53 o 
   0   6   1    14360.97    14969.41    308.34 o 
   1   6   1     2540.80     2555.72     61.34 o 
   2   6   1    14961.81    14067.17    189.65 o 
   3   6   1    10086.31    10420.54    196.73 o 
   4   6   1     5390.84     4996.65    109.51 o 
   5   6   1       11.07       42.22     29.39 o 
   6   6   1     2824.84     2726.29     78.66 o 
   7   6   1       64.39       33.38     45.87 o 
   8   6   1      731.73      633.15     75.42 o 
   9   6   1       82.61      171.64     81.23 o 
  10   6   1      150.51      317.03    100.05 o 
  11   6   1      988.79      900.20    131.27 o 
  12   6   1      548.42      458.04    121.30 o 
  13   6   1      333.60      373.28    150.44 o 
  14   6   1      309.43       95.41    141.48 o 
   1   7   1        2.08       23.13     39.31 o 
   2   7   1      241.14      244.00     36.25 o 
   3   7   1       31.32       37.90     54.37 o 
   4   7   1      954.03      955.41     71.93 o 
   5   7   1     1409.19     1329.62     82.69 o 
   6   7   1      451.82      412.41     55.65 o 
   7   7   1      351.80      372.80    105.99 o 
   8   7   1        0.62      128.41     82.60 o 
   9   7   1       55.39       -5.82     79.11 o 
  10   7   1        1.09      -31.60     86.58 o 
  11   7   1      201.15      306.59    113.69 o 
  12   7   1        3.07     -108.89    108.89 o 
  13   7   1      243.57       33.88    151.45 o 
   0   8   1     4891.84     4623.48    155.58 o 
   1   8   1     6425.26     6240.21    135.38 o 
   2   8   1     6291.56     6443.61    151.63 o 
   3   8   1     3387.90     3416.23    134.89 o 
   4   8   1     2037.04     2085.89    107.39 o 
   5   8   1     1129.51     1261.21     94.39 o 
   6   8   1      806.53      888.10     78.92 o 
   7   8   1      167.23      240.43     94.85 o 
   8   8   1        1.15       76.04     85.54 o 
   9   8   1      233.69      337.25    134.50 o 
  10   8   1       88.58      104.03    103.03 o 
  11   8   1      460.65      308.23    130.05 o 
  12   8   1       27.72      120.92    125.24 o 
   1   9   1       80.27      180.95     44.73 o 
   2   9   1      603.98      683.65     76.12 o 
   3   9   1       27.72       58.49     59.85 o 
   4   9   1       84.38      145.35     64.17 o 
   5   9   1       79.32        4.01     97.45 o 
   6   9   1      832.20      923.65     92.61 o 
   7   9   1       40.35        3.41     77.87 o 
   8   9   1      825.12     1045.38    147.58 o 
   9   9   1       21.29       93.68    103.21 o 
  10   9   1      286.37      248.74    121.24 o 
  11   9   1      109.95      249.66    135.60 o 
   0  10   1     1099.62     1207.45    160.15 o 
   1  10   1     2537.60     2520.43    130.31 o 
   2  10   1      378.31      425.69     77.43 o 
   3  10   1     1336.50     1136.65     98.74 o 
   4  10   1      743.62      909.36     98.82 o 
   5  10   1      532.06      683.89    101.77 o 
   6  10   1      125.54       88.09     89.68 o 
   7  10   1       51.10      156.23    116.84 o 
   8  10   1       14.12       45.19     98.43 o 
   9  10   1       73.70       60.95    104.34 o 
  10  10   1        0.64      102.78    119.29 o 
   1  11   1       13.27       -4.52    109.73 o 
   2  11   1      688.30      973.53    121.38 o 
   3  11   1       74.95        3.98     65.01 o 
   4  11   1      362.29      227.54     89.99 o 
   5  11   1      262.69      174.71     79.12 o 
   6  11   1      694.85     1068.32    151.18 o 
   7  11   1       44.79      -51.33    101.43 o 
   8  11   1      753.85      834.84    171.19 o 
   9  11   1       64.34       26.70    141.28 o 
   0  12   1      112.65       21.29    184.58 o 
   1  12   1      862.85      976.91    156.68 o 
   2  12   1       19.16       -9.72     86.68 o 
   3  12   1      208.67      323.89    169.65 o 
   4  12   1        0.17       30.41     88.64 o 
   5  12   1      195.55       -3.03    115.06 o 
   6  12   1        0.48      222.42    135.07 o 
   7  12   1       81.90       79.62    163.61 o 
   1  13   1       79.06       75.66    116.02 o 
   2  13   1        2.47     -119.46    119.46 o 
   3  13   1      209.64      156.75    129.52 o 
   4  13   1      531.52      614.65    207.84 o 
   5  13   1      103.18       39.52    131.96 o 
   2   0   2        0.29       99.83     18.97 o 
   3   0   2    30712.04    32165.20    367.58 o 
   4   0   2     2005.40     1838.46     46.93 o 
   5   0   2    14810.12    16021.23    258.01 o 
   6   0   2      714.79      673.18     42.97 o 
   7   0   2     1493.89     1504.78     63.68 o 
   8   0   2     1203.43     1193.84     58.45 o 
   9   0   2      211.02      220.70     37.36 o 
  10   0   2     1072.28     1262.01    158.96 o 
  11   0   2      362.53      249.55    125.66 o 
  12   0   2        2.80      171.21    143.22 o 
  13   0   2      265.94      137.97    156.98 o 
  14   0   2      139.32      234.70    170.30 o 
  15   0   2     1219.92     1411.04    288.56 o 
   1   1   2     4105.47     3181.09     45.87 o 
   2   1   2     2519.03     2417.19     47.42 o 
   3   1   2     3742.92     3799.04     45.48 o 
   4   1   2     2308.58     2346.07     58.37 o 
   5   1   2     2990.36     2907.86     42.21 o 
   6   1   2     4740.79     4609.87     64.94 o 
   7   1   2      337.23      357.88     37.76 o 
   8   1   2     1010.54      940.52     51.27 o 
   9   1   2     1120.45     1256.19     72.93 o 
  10   1   2      240.17      326.90     61.36 o 
  11   1   2       49.79      100.90     75.97 o 
  12   1   2      924.40     1137.13    137.17 o 
  13   1   2       68.81       70.60     96.48 o 
  14   1   2        8.67     -116.56    134.74 o 
  15   1   2       12.14       37.43    155.00 o 
   0   2   2       89.75      159.58     15.39 o 
   1   2   2    27302.51    28022.46    265.19 o 
   2   2   2      380.41      462.29     13.11 o 
   3   2   2     4898.57     5268.85     79.95 o 
   4   2   2        0.49       84.10     19.40 o 
   5   2   2       18.84       81.63     36.11 o 
   6   2   2      839.42      859.81     47.57 o 
   7   2   2     1918.49     1912.30     73.25 o 
   8   2   2      227.63      311.49     63.50 o 
   9   2   2      449.94      326.52     54.97 o 
  10   2   2      183.25      345.52     59.60 o 
  11   2   2      369.21      408.81     70.03 o 
  12   2   2      188.18      265.46     96.34 o 
  13   2   2      114.71       74.89     96.25 o 
  14   2   2        3.77       54.54    110.93 o 
  15   2   2        7.48     -122.01    134.97 o 
   1   3   2     5013.04     5143.21     72.57 o 
   2   3   2     9233.04     9254.56    192.18 o 
   3   3   2      394.43      425.00     27.57 o 
   4   3   2    22488.11    23426.05    332.61 o 
   5   3   2      738.50      861.46     35.48 o 
   6   3   2    17832.03    17610.96    249.49 o 
   7   3   2     1242.66     1256.76     76.01 o 
   8   3   2    10348.44    10317.47    245.74 o 
   9   3   2       96.92      116.94     53.08 o 
  10   3   2     8873.85     8692.17    267.32 o 
  11   3   2      194.04      162.28     68.78 o 
  12   3   2      773.30      856.71    137.85 o 
  13   3   2      139.98      174.51     98.25 o 
  14   3   2      175.78      161.61    112.06 o 
  15   3   2       39.49       93.24    164.05 o 
   0   4   2      285.81      251.30     26.76 o 
   1   4   2     2006.65     2073.29     50.45 o 
   2   4   2      896.26      852.64     38.37 o 
   3   4   2       38.03      102.07     19.80 o 
   4   4   2      714.05      699.62     28.10 o 
   5   4   2     1102.84      976.56     38.66 o 
   6   4   2       15.27       28.92     22.78 o 
   7   4   2     1243.89     1182.04     76.96 o 
   8   4   2        0.21       19.40     51.17 o 
   9   4   2      267.58      477.69     78.66 o 
  10   4   2        2.44       -7.31     77.42 o 
  11   4   2       71.95       67.06     67.73 o 
  12   4   2       63.67      -45.35     71.05 o 
  13   4   2      302.39      469.72    134.45 o 
  14   4   2       44.31      154.78    147.56 o 
   1   5   2       48.61       92.53     25.53 o 
   2   5   2    10452.42    11149.01    179.78 o 
   3   5   2       33.57       83.44     30.64 o 
   4   5   2    28516.75    28862.93    450.25 o 
   5   5   2       62.96       63.50     20.49 o 
   6   5   2    25136.15    23856.66    396.60 o 
   7   5   2      554.21      539.29     57.34 o 
   8   5   2    24933.44    23994.95    519.69 o 
   9   5   2      114.15      198.60    109.05 o 
  10   5   2     7088.41     6622.65    248.51 o 
  11   5   2       67.01       44.58     79.89 o 
  12   5   2     2605.96     2608.76    186.14 o 
  13   5   2      182.89      189.70    151.32 o 
  14   5   2      236.36      319.79    180.08 o 
   0   6   2     4108.76     4163.97    116.16 o 
   1   6   2      158.90      159.41     33.74 o 
   2   6   2     2594.47     2118.92     68.72 o 
   3   6   2     1058.45     1063.14     63.00 o 
   4   6   2     2107.71     1918.22     70.37 o 
   5   6   2     1536.47     1539.44     64.89 o 
   6   6   2      516.51      520.99     77.27 o 
   7   6   2     2540.96     2521.20    122.87 o 
   8   6   2       73.40      225.14     67.69 o 
   9   6   2      818.74      913.50    103.98 o 
  10   6   2        3.27       67.67     69.01 o 
  11   6   2      288.54      437.89    111.71 o 
  12   6   2       56.15      288.27    112.32 o 
  13   6   2        1.36      109.19    124.75 o 
  14   6   2       57.10      477.07    264.68 o 
   1   7   2        1.53       11.03     31.03 o 
   2   7   2     6668.41     6296.59    150.59 o 
   3   7   2      162.35      211.80     39.06 o 
   4   7   2    12769.41    12626.29    284.67 o 
   5   7   2      889.35      908.04     75.38 o 
   6   7   2    24752.38    24140.53    514.87 o 
   7   7   2      900.62      848.44    107.79 o 
   8   7   2    11462.34    11809.74    426.88 o 
   9   7   2      701.88      583.34    115.65 o 
  10   7   2     5754.23     5854.98    302.33 o 
  11   7   2       74.57      160.98    102.47 o 
  12   7   2     1795.85     1761.58    194.96 o 
  13   7   2        1.96      -24.51    161.31 o 
   0   8   2     3274.19     2745.35    145.56 o 
   1   8   2       13.51       38.68     44.53 o 
   2   8   2     3529.62     3499.97    106.85 o 
   3   8   2      125.78      158.71     46.12 o 
   4   8   2     1244.16     1263.14     90.14 o 
   5   8   2     1247.06     1410.96    137.19 o 
   6   8   2     1056.33      868.43    100.51 o 
   7   8   2      809.08      844.84    130.99 o 
   8   8   2      346.15      330.66    109.32 o 
   9   8   2      276.74      383.76    111.26 o 
  10   8   2        0.55       43.66     90.59 o 
  11   8   2       28.82       98.46    112.05 o 
  12   8   2       13.79      284.89    148.84 o 
   1   9   2      696.40      753.28     64.58 o 
   2   9   2     2601.69     2503.58    106.24 o 
   3   9   2      368.64      406.71     69.82 o 
   4   9   2     6302.81     6736.56    229.42 o 
   5   9   2       78.24      330.80     72.47 o 
   6   9   2     5161.12     5125.43    230.19 o 
   7   9   2      115.81      314.35    115.13 o 
   8   9   2     6273.91     6369.21    336.32 o 
   9   9   2        0.02      151.17    106.68 o 
  10   9   2     2661.14     3121.98    298.73 o 
  11   9   2       15.97       66.01    121.57 o 
   0  10   2     1694.85     1636.07    150.83 o 
   1  10   2      180.14      118.87     78.19 o 
   2  10   2      847.53      899.68     89.11 o 
   3  10   2      859.79      974.72     99.19 o 
   4  10   2     1291.71     1215.00    111.54 o 
   5  10   2       14.77       51.87     85.78 o 
   6  10   2      705.81      983.48    149.24 o 
   7  10   2        0.93      131.29    106.83 o 
   8  10   2      135.39       68.88    101.54 o 
   9  10   2        3.16      163.84    124.55 o 
  10  10   2       89.14       -9.56    102.79 o 
   1  11   2      245.10      453.20    117.46 o 
   2  11   2      265.86      599.47    149.57 o 
   3  11   2       91.65       95.27     73.36 o 
   4  11   2     1341.44     1401.22    120.65 o 
   5  11   2       37.62       54.05     70.68 o 
   6  11   2     2231.97     2565.78    218.82 o 
   7  11   2        1.30      -74.94    111.27 o 
   8  11   2     1033.44     1505.49    200.52 o 
   9  11   2       58.61      184.37    147.65 o 
   0  12   2      409.18      447.36    179.07 o 
   1  12   2      146.80      154.54    114.10 o 
   2  12   2      487.88      325.10    118.97 o 
   3  12   2       85.77      147.78    105.73 o 
   4  12   2      310.77      203.81    115.09 o 
   5  12   2       33.92      133.98    113.51 o 
   6  12   2      169.79      107.63    135.66 o 
   7  12   2       17.68       18.20    123.46 o 
   1  13   2       70.02      242.06    159.06 o 
   2  13   2       13.52      -67.00    114.26 o 
   3  13   2      152.33       32.70     94.21 o 
   4  13   2      268.17      489.27    194.04 o 
   5  13   2       20.96      160.59    166.85 o 
   1   1   3      203.16      289.86     13.68 o 
   2   1   3     3329.30     3526.72     68.17 o 
   3   1   3     6780.25     6968.23     86.12 o 
   4   1   3     4240.19     4169.58     60.86 o 
   5   1   3     7725.95     7869.42    105.81 o 
   6   1   3     7929.39     7583.27    106.09 o 
   7   1   3     4666.92     4538.98     83.03 o 
   8   1   3     6694.10     6147.05    164.00 o 
   9   1   3     2396.97     2474.32    102.95 o 
  10   1   3     1779.69     1850.91     91.70 o 
  11   1   3      212.04      125.68     79.77 o 
  12   1   3     1465.98     1555.90    146.37 o 
  13   1   3        8.04       88.91     94.35 o 
  14   1   3      397.60      385.12    138.34 o 
  15   1   3       12.97     -109.01    130.43 o 
   0   2   3    45418.68    47757.03    615.05 o 
   1   2   3     5811.55     6661.36    123.54 o 
   2   2   3    22491.49    22338.30    251.62 o 
   3   2   3    38034.89    38079.18    446.62 o 
   4   2   3     1982.54     2122.22     38.13 o 
   5   2   3      161.78      120.21     18.44 o 
   6   2   3      859.64      948.73     48.93 o 
   7   2   3      529.96      539.50     33.32 o 
   8   2   3      903.04      982.08     71.56 o 
   9   2   3      745.08      854.76     72.97 o 
  10   2   3     2526.77     2324.57    116.40 o 
  11   2   3      331.15      306.43     77.39 o 
  12   2   3      226.78      250.38    105.68 o 
  13   2   3      252.25      205.27    104.26 o 
  14   2   3      280.80      562.40    140.18 o 
  15   2   3      175.04      375.97    149.97 o 
   1   3   3      393.92      454.82     31.83 o 
   2   3   3     1282.55     1155.64     48.76 o 
   3   3   3     3143.71     3274.60     56.69 o 
   4   3   3      463.88      356.80     22.44 o 
   5   3   3     3804.01     3657.76     88.41 o 
   6   3   3      784.62      732.61     34.92 o 
   7   3   3     3391.90     3393.68    122.72 o 
   8   3   3      763.94      815.91     74.04 o 
   9   3   3     1804.38     1810.80     96.79 o 
  10   3   3     1390.93     1319.05    104.65 o 
  11   3   3     1083.23     1323.20    108.80 o 
  12   3   3      180.78      272.26    104.83 o 
  13   3   3       25.77      120.61    100.53 o 
  14   3   3       91.18      -51.25    108.00 o 
  15   3   3       10.96      232.23    165.33 o 
   0   4   3    21848.96    23568.96    392.74 o 
   1   4   3    39743.81    40857.79    532.57 o 
   2   4   3    17744.87    17840.16    260.91 o 
   3   4   3     3067.44     3428.86     74.27 o 
   4   4   3    13031.58    12676.24    169.51 o 
   5   4   3     8544.85     8661.98    137.51 o 
   6   4   3     4762.57     4462.37    100.19 o 
   7   4   3      697.21      886.14     65.22 o 
   8   4   3      881.14      934.49     75.19 o 
   9   4   3       39.08      156.23     60.49 o 
  10   4   3        7.78       15.59     58.07 o 
  11   4   3     1475.03     1193.89    107.97 o 
  12   4   3      770.75      764.54    102.55 o 
  13   4   3      912.89      813.60    176.77 o 
  14   4   3      673.98     1118.33    222.25 o 
   1   5   3      384.72      389.67     38.72 o 
   2   5   3        0.24       60.86     29.78 o 
   3   5   3     1754.10     1478.88     59.75 o 
   4   5   3        0.76       12.83     27.30 o 
   5   5   3     3716.01     3709.08     93.38 o 
   6   5   3       40.69       78.22     25.18 o 
   7   5   3     3003.92     2832.05     96.39 o 
   8   5   3       21.93       75.06     53.06 o 
   9   5   3      908.17      857.24     79.11 o 
  10   5   3      100.81      105.18     60.23 o 
  11   5   3      167.13      237.69     81.36 o 
  12   5   3       29.23       31.56     82.37 o 
  13   5   3      233.56      237.31    151.01 o 
  14   5   3       13.42      160.03    150.09 o 
   0   6   3    23189.76    23331.54    477.76 o 
   1   6   3    23095.20    23262.84    322.75 o 
   2   6   3    18863.90    19365.71    328.71 o 
   3   6   3    20086.14    19698.60    340.05 o 
   4   6   3     7681.96     7453.66    159.45 o 
   5   6   3     5550.96     5356.59    132.59 o 
   6   6   3     1086.11     1056.26     60.47 o 
   7   6   3       29.60      113.87     88.14 o 
   8   6   3      239.76      265.57     78.78 o 
   9   6   3      571.46      628.68     96.15 o 
  10   6   3      492.54      570.64     96.88 o 
  11   6   3      578.65      662.36    126.74 o 
  12   6   3      724.37      858.47    137.48 o 
  13   6   3      842.52     1077.88    212.98 o 
   1   7   3      656.05      573.65     43.21 o 
   2   7   3     1416.75     1327.52     64.09 o 
   3   7   3       68.43      109.21     46.15 o 
   4   7   3      657.10      621.03     59.57 o 
   5   7   3       95.66      137.66     46.63 o 
   6   7   3      220.18      277.66     81.57 o 
   7   7   3     1262.96     1335.73    101.48 o 
   8   7   3      222.79      320.46    110.56 o 
   9   7   3      695.81      547.20    116.69 o 
  10   7   3      207.50      238.65    103.36 o 
  11   7   3      962.93      958.85    150.96 o 
  12   7   3       38.20      128.65    110.91 o 
  13   7   3      164.22       45.21    152.34 o 
   0   8   3    12445.00    12175.43    625.25 o 
   1   8   3    11764.31    11516.34    255.58 o 
   2   8   3     9377.56     9007.30    225.85 o 
   3   8   3     7700.01     7511.31    187.20 o 
   4   8   3     5379.31     5274.98    150.32 o 
   5   8   3     2062.94     2216.41    130.98 o 
   6   8   3      803.69      747.41     79.68 o 
   7   8   3      616.09      891.84    123.82 o 
   8   8   3        6.02        2.17     88.22 o 
   9   8   3      100.45       -2.82     88.37 o 
  10   8   3      287.01      568.74    129.82 o 
  11   8   3      528.54      362.45    125.06 o 
  12   8   3      774.61      766.36    181.81 o 
   1   9   3      140.93      133.58     53.48 o 
   2   9   3      127.30      162.93     48.82 o 
   3   9   3      309.86      283.67     67.90 o 
   4   9   3     2308.35     2333.22    128.74 o 
   5   9   3      359.15      436.11     82.98 o 
   6   9   3      435.01      453.89     99.53 o 
   7   9   3       59.18       24.21     89.12 o 
   8   9   3      623.54      844.54    144.51 o 
   9   9   3      420.23      392.12    128.18 o 
  10   9   3      412.03      512.29    146.83 o 
  11   9   3      111.27      108.96    114.30 o 
   0  10   3     2638.76     2419.25    189.51 o 
   1  10   3     4712.67     4337.89    164.49 o 
   2  10   3     2996.84     3156.25    150.64 o 
   3  10   3     2075.83     2221.29    136.58 o 
   4  10   3     1044.30     1211.24    114.31 o 
   5  10   3      785.46      858.58    114.15 o 
   6  10   3      205.17      136.56     99.63 o 
   7  10   3       45.39       91.73    106.46 o 
   8  10   3       29.39       81.19    103.33 o 
   9  10   3       48.15      -56.19    109.78 o 
  10  10   3       94.52       32.55    106.20 o 
   1  11   3       78.92      113.46     76.34 o 
   2  11   3       38.84      -17.95     73.65 o 
   3  11   3       21.69      125.11     85.73 o 
   4  11   3      613.63      712.06    108.81 o 
   5  11   3       25.51       35.86     69.04 o 
   6  11   3      757.06      906.21    153.60 o 
   7  11   3        0.29       27.58    101.52 o 
   8  11   3      299.46      458.69    142.90 o 
   9  11   3       75.92      107.60    115.62 o 
   0  12   3      394.91      123.02    158.61 o 
   1  12   3      381.97      212.65    110.61 o 
   2  12   3       59.67       19.33     99.38 o 
   3  12   3      671.00      482.31    135.39 o 
   4  12   3       59.59      120.60     89.09 o 
   5  12   3      195.69      258.09    126.33 o 
   6  12   3       32.82       79.11    122.49 o 
   7  12   3       19.68      -65.97    162.64 o 
   1  13   3       56.05      -56.59    104.33 o 
   2  13   3      174.69      -51.82    106.60 o 
   3  13   3        5.70      156.70    116.18 o 
   4  13   3       16.93      -56.02    133.58 o 
   5  13   3       90.76      -85.86    152.42 o 
   0   0   4    15027.53    15148.96    223.88 o 
   1   0   4     3579.44     3566.16     48.67 o 
   2   0   4   249695.84   235126.77   3913.87 o 
   3   0   4     1182.66     1062.42     39.90 o 
   4   0   4    39353.08    41741.96    638.12 o 
   5   0   4      242.19      213.53     30.51 o 
   6   0   4    11950.64    11687.32    238.59 o 
   7   0   4     3684.74     3797.62    114.00 o 
   8   0   4        2.71       -2.37     34.71 o 
   9   0   4     1377.40     1201.96     71.25 o 
  10   0   4      886.87      977.45     93.97 o 
  11   0   4       62.08       61.42    100.96 o 
  12   0   4     5100.37     5280.87    371.39 o 
  13   0   4      148.04       -9.12    114.76 o 
  14   0   4     3428.79     3457.74    489.42 o 
  15   0   4        4.29       72.18    191.96 o 
   1   1   4    22556.28    23019.46    294.03 o 
   2   1   4      112.34      110.89     19.43 o 
   3   1   4      293.84      344.97     27.78 o 
   4   1   4     5380.78     5360.09     78.85 o 
   5   1   4      275.08      308.69     25.50 o 
   6   1   4     1937.09     1899.11     49.95 o 
   7   1   4      872.44      702.12     36.45 o 
   8   1   4      935.45      925.22     53.12 o 
   9   1   4       30.82       33.56     44.13 o 
  10   1   4      128.56      148.30     48.94 o 
  11   1   4      520.41      364.75     78.26 o 
  12   1   4       62.19       78.99     81.68 o 
  13   1   4      101.48       45.66    115.24 o 
  14   1   4       47.27       63.64     99.10 o 
  15   1   4       19.81      355.44    172.81 o 
   0   2   4   194879.19   198424.30   2601.98 o 
   1   2   4     2147.18     1846.59     31.31 o 
   2   2   4    86678.90    87360.73   1050.40 o 
   3   2   4      669.07      759.54     24.93 o 
   4   2   4    59481.30    62004.52    765.65 o 
   5   2   4     1380.30     1317.79     50.95 o 
   6   2   4     3825.37     3856.38     89.65 o 
   7   2   4       20.60       57.95     41.11 o 
   8   2   4      148.62      316.34     56.04 o 
   9   2   4      305.75      372.65     70.04 o 
  10   2   4     3072.14     2933.70    140.36 o 
  11   2   4      110.64      280.82     72.69 o 
  12   2   4     2632.87     2692.18    182.28 o 
  13   2   4        2.91       -0.52    116.20 o 
  14   2   4     2123.13     2195.85    205.89 o 
  15   2   4       20.47      -92.20    123.48 o 
   1   3   4     4754.19     4574.94     67.69 o 
   2   3   4      212.70      234.40     23.88 o 
   3   3   4     1546.40     1423.00     34.81 o 
   4   3   4     2641.40     2812.74     53.53 o 
   5   3   4     9183.96     9102.33    131.10 o 
   6   3   4     1126.53     1078.96     46.81 o 
   7   3   4     2382.09     2325.34     70.11 o 
   8   3   4      129.35       41.76     60.67 o 
   9   3   4     2151.33     1940.18    106.78 o 
  10   3   4     1123.92     1082.21     95.24 o 
  11   3   4     1102.76     1290.29    149.25 o 
  12   3   4      172.24      258.93     90.98 o 
  13   3   4      386.02      415.16    131.02 o 
  14   3   4      171.43      178.15    126.64 o 
  15   3   4       11.62      471.45    219.17 o 
   0   4   4   101163.71   103860.27   1809.23 o 
   1   4   4       31.12       84.57     29.16 o 
   2   4   4    13946.63    13901.13    204.99 o 
   3   4   4      222.84      239.70     34.89 o 
   4   4   4    16393.67    16200.54    209.71 o 
   5   4   4        2.62        2.69     30.25 o 
   6   4   4     8138.46     7646.11    126.91 o 
   7   4   4      181.33      163.10     42.27 o 
   8   4   4        8.46      -53.72     53.72 o 
   9   4   4        1.50       19.97     57.95 o 
  10   4   4      596.84      903.39     89.41 o 
  11   4   4       32.51       73.92    100.19 o 
  12   4   4     1475.85     1696.45    142.77 o 
  13   4   4       11.72      192.51    134.39 o 
  14   4   4      997.14     1395.40    229.79 o 
   1   5   4     2436.69     2520.56     69.29 o 
   2   5   4      178.13      251.59     50.12 o 
   3   5   4     3015.92     3216.29     91.36 o 
   4   5   4       84.88       98.28     34.56 o 
   5   5   4    12364.02    12192.43    226.94 o 
   6   5   4      127.85      109.09     52.89 o 
   7   5   4     5826.85     5343.77    170.27 o 
   8   5   4      395.35      678.17     77.92 o 
   9   5   4     3838.09     3229.30    136.43 o 
  10   5   4       32.01       53.86     68.76 o 
  11   5   4     1111.38     1342.02    129.38 o 
  12   5   4      282.05      286.90    100.89 o 
  13   5   4      187.58      300.89    161.94 o 
  14   5   4      165.43      352.15    181.10 o 
   0   6   4       71.36       96.10     42.25 o 
   1   6   4      578.15      844.13     49.06 o 
   2   6   4    15513.69    15556.75    281.10 o 
   3   6   4     2807.35     2769.92     87.65 o 
   4   6   4      696.86      763.81     55.14 o 
   5   6   4       69.24      117.25     41.50 o 
   6   6   4     1208.28     1159.45     67.94 o 
   7   6   4        2.69       18.79     40.23 o 
   8   6   4       18.02      179.99     71.92 o 
   9   6   4       72.89      427.67     86.31 o 
  10   6   4        0.55       63.16     82.55 o 
  11   6   4      141.75        4.76     85.35 o 
  12   6   4       79.92      276.74    112.04 o 
  13   6   4       54.48      -97.36    149.19 o 
   1   7   4      511.15      682.32     55.94 o 
   2   7   4      125.05      146.44     42.90 o 
   3   7   4     6076.75     6260.15    159.28 o 
   4   7   4       44.28      137.02     55.10 o 
   5   7   4     1068.56     1278.57     80.14 o 
   6   7   4      156.62      113.28     47.83 o 
   7   7   4     5527.76     5320.53    213.57 o 
   8   7   4       51.42      155.65     69.31 o 
   9   7   4     2640.60     2580.75    160.49 o 
  10   7   4       68.74       77.82     99.66 o 
  11   7   4      567.73      608.42    197.59 o 
  12   7   4       68.25      -62.64    108.29 o 
  13   7   4      159.10      303.24    187.54 o 
   0   8   4        4.26      -45.37     45.37 o 
   1   8   4     1462.84     1393.54     78.75 o 
   2   8   4      756.21      850.98     71.02 o 
   3   8   4     1209.04     1283.83     79.83 o 
   4   8   4      344.55      616.11     78.68 o 
   5   8   4      476.35      553.98     79.34 o 
   6   8   4      251.85      338.78    101.95 o 
   7   8   4      248.34      179.75     88.30 o 
   8   8   4      344.57      362.91    111.07 o 
   9   8   4       58.02       91.66    101.86 o 
  10   8   4       52.38       91.06    124.10 o 
  11   8   4       18.73     -105.35    105.35 o 
  12   8   4       27.39     -141.39    141.39 o 
   1   9   4      174.67      206.65     62.95 o 
   2   9   4      102.73       26.14     42.33 o 
   3   9   4       57.67      116.14     51.46 o 
   4   9   4       46.38      -31.44     56.30 o 
   5   9   4     2686.20     3282.56    163.84 o 
   6   9   4      188.65      278.41     77.34 o 
   7   9   4      993.17     1081.27    146.05 o 
   8   9   4       46.94      277.05    109.09 o 
   9   9   4      534.39      873.67    168.29 o 
  10   9   4        2.13     -121.74    121.74 o 
  11   9   4      266.76      415.34    141.14 o 
   0  10   4     1495.00     1406.18    157.22 o 
   1  10   4     1218.30     1283.56    102.97 o 
   2  10   4     1128.62     1094.16    101.51 o 
   3  10   4       10.08      -33.87     59.70 o 
   4  10   4      872.44      820.55    100.00 o 
   5  10   4      681.76      720.78    111.85 o 
   6  10   4        0.98       24.37    118.87 o 
   7  10   4      156.22      185.06    103.93 o 
   8  10   4       90.11      305.12    154.76 o 
   9  10   4       63.22       83.74    109.51 o 
  10  10   4       76.10      150.50    140.32 o 
   1  11   4        9.73      131.29     75.63 o 
   2  11   4        1.21       80.02     77.39 o 
   3  11   4      479.95      551.88    111.74 o 
   4  11   4      308.83      308.15     88.23 o 
   5  11   4      214.88      201.86     92.19 o 
   6  11   4        6.80      107.30    101.94 o 
   7  11   4      261.34      314.55    132.05 o 
   8  11   4      188.05      -58.71    105.00 o 
   9  11   4      221.22      340.53    147.75 o 
   0  12   4     2361.43     2383.96    295.48 o 
   1  12   4      112.06      107.23    110.80 o 
   2  12   4      662.96      634.48    169.12 o 
   3  12   4      306.89      244.03    114.79 o 
   4  12   4      766.03      658.68    141.40 o 
   5  12   4      115.11       47.85    105.96 o 
   6  12   4       28.36      108.90    120.13 o 
   7  12   4       99.98      -39.87    132.41 o 
   1  13   4        0.67       12.25    122.13 o 
   2  13   4       53.20      175.74    125.14 o 
   3  13   4        8.17      -68.61    115.85 o 
   4  13   4       36.88      126.74    141.86 o 
   5  13   4       35.04      113.62    221.56 o 
   1   1   5     7819.95     8081.81     79.91 o 
   2   1   5     3876.57     4051.09     56.46 o 
   3   1   5    40620.04    41419.86    531.33 o 
   4   1   5    29729.07    29016.83    355.41 o 
   5   1   5    25512.04    24980.75    330.14 o 
   6   1   5    26190.12    25603.27    363.59 o 
   7   1   5    37947.65    37415.19    537.41 o 
   8   1   5    14212.04    13509.47    221.35 o 
   9   1   5    22833.80    22402.99    419.82 o 
  10   1   5     9589.14     9069.88    248.37 o 
  11   1   5     5459.96     5357.12    214.10 o 
  12   1   5     2182.04     2563.41    182.37 o 
  13   1   5     1949.21     2003.35    185.07 o 
  14   1   5      202.25       40.91    101.93 o 
  15   1   5      152.94      206.33    143.92 o 
   0   2   5       96.86      129.49     35.46 o 
   1   2   5      283.65      310.81     19.67 o 
   2   2   5      249.27      309.80     31.85 o 
   3   2   5     1633.52     1716.74     41.54 o 
   4   2   5     8835.66     9013.12    135.74 o 
   5   2   5     2476.36     2568.09     72.00 o 
   6   2   5     1526.06     1520.30     58.67 o 
   7   2   5       15.58        9.28     26.05 o 
   8   2   5      561.00      553.10     73.64 o 
   9   2   5       46.69      -24.20     47.62 o 
  10   2   5       77.23      116.92     59.88 o 
  11   2   5      468.73      538.07     84.64 o 
  12   2   5        0.50      -92.39     92.39 o 
  13   2   5        0.26      177.65    113.84 o 
  14   2   5        0.61      -40.13     98.89 o 
  15   2   5      126.45       47.40    119.84 o 
   1   3   5      575.40      566.06     39.27 o 
   2   3   5    20853.44    20574.81    273.45 o 
   3   3   5     3307.04     3198.92     62.11 o 
   4   3   5     9381.13     9739.98    139.24 o 
   5   3   5    31523.05    32312.07    432.80 o 
   6   3   5    22446.35    22051.78    320.01 o 
   7   3   5    15126.88    14746.88    264.55 o 
   8   3   5    14165.67    13202.17    302.12 o 
   9   3   5     5730.01     5713.21    182.24 o 
  10   3   5     3003.67     2807.03    134.80 o 
  11   3   5     5937.12     5670.74    213.02 o 
  12   3   5     1261.49     1408.29    131.52 o 
  13   3   5      887.90     1032.90    154.87 o 
  14   3   5       65.68      158.12    122.56 o 
   0   4   5       35.28       55.46     44.28 o 
   1   4   5     1149.78     1023.06     42.99 o 
   2   4   5    10660.95    10906.78    187.06 o 
   3   4   5      912.75     1151.74     50.30 o 
   4   4   5      451.12      528.57     27.12 o 
   5   4   5       36.67       48.78     42.72 o 
   6   4   5     2987.85     2721.05     70.47 o 
   7   4   5     1785.29     1661.54     66.52 o 
   8   4   5     1079.38     1139.56     80.50 o 
   9   4   5      549.83      610.60     77.17 o 
  10   4   5       13.02      158.55     78.52 o 
  11   4   5       36.41      -73.53     73.53 o 
  12   4   5       82.55       56.07     71.82 o 
  13   4   5       39.73       42.81    113.61 o 
  14   4   5       47.08     -102.38    136.89 o 
   1   5   5      415.36      408.91     29.43 o 
   2   5   5       15.64       98.00     31.95 o 
   3   5   5     3133.08     3261.59     92.19 o 
   4   5   5     5759.20     5307.39    124.63 o 
   5   5   5     3968.76     3903.24    110.12 o 
   6   5   5     1844.58     1707.72     90.75 o 
   7   5   5     2421.98     2502.80     99.62 o 
   8   5   5     3187.62     3093.79    119.38 o 
   9   5   5     3912.14     3608.93    176.24 o 
  10   5   5     2101.94     2362.06    165.88 o 
  11   5   5     1105.06     1168.30    126.84 o 
  12   5   5      224.74      157.82     90.46 o 
  13   5   5      374.97      450.56    145.97 o 
  14   5   5      190.84      195.99    172.72 o 
   0   6   5     7271.73     7490.02    272.07 o 
   1   6   5      688.04      680.19     33.98 o 
   2   6   5      315.87      409.45     47.88 o 
   3   6   5      425.52      424.62     50.19 o 
   4   6   5     2738.90     2778.80     97.27 o 
   5   6   5       75.47       83.07     41.66 o 
   6   6   5      686.12      627.09     51.67 o 
   7   6   5      142.04       76.61     50.14 o 
   8   6   5      321.33      360.18     80.05 o 
   9   6   5      621.88      511.64     91.19 o 
  10   6   5       49.05      105.98     86.22 o 
  11   6   5      169.66       78.09     82.78 o 
  12   6   5        3.46     -117.94    117.94 o 
  13   6   5      213.08      221.51    180.35 o 
   1   7   5       39.04       18.42     42.46 o 
   2   7   5      109.02      112.09     56.36 o 
   3   7   5      264.15      358.19     52.50 o 
   4   7   5      100.83      142.24     53.56 o 
   5   7   5        5.04       84.18     49.69 o 
   6   7   5      110.20      142.37     48.47 o 
   7   7   5      582.33      712.52     84.72 o 
   8   7   5       52.07       97.44     70.00 o 
   9   7   5      126.70       88.47     71.89 o 
  10   7   5        2.07      -24.49     88.43 o 
  11   7   5       48.51       36.16     98.04 o 
  12   7   5       17.43       83.65    130.00 o 
  13   7   5       22.62      214.74    228.54 o 
   0   8   5      489.87      504.64     61.65 o 
   1   8   5      256.79      357.87     51.72 o 
   2   8   5       29.32       -0.64     42.09 o 
   3   8   5        5.73      -42.51     46.73 o 
   4   8   5      359.93      485.85     65.55 o 
   5   8   5        1.91       83.26     46.57 o 
   6   8   5      204.93      234.14     65.05 o 
   7   8   5       38.04      134.24    107.92 o 
   8   8   5      409.94      502.27    121.70 o 
   9   8   5       86.39      173.91    112.23 o 
  10   8   5       34.43      128.00    103.98 o 
  11   8   5      235.14      189.11    136.90 o 
  12   8   5        0.04      -42.01    124.20 o 
   1   9   5       12.95       85.38     51.25 o 
   2   9   5      160.19      316.43     64.13 o 
   3   9   5      535.51      588.36     67.25 o 
   4   9   5      663.99      649.01     73.20 o 
   5   9   5      350.40      511.76    144.61 o 
   6   9   5      152.54      254.85     91.26 o 
   7   9   5      370.49      233.25    103.14 o 
   8   9   5      227.18      355.71    120.39 o 
   9   9   5      310.20      145.29    103.88 o 
  10   9   5       19.57       35.74    103.36 o 
  11   9   5       24.44     -137.62    137.62 o 
   0  10   5       11.89      111.23     91.94 o 
   1  10   5      219.07      314.73     73.81 o 
   2  10   5      173.28      407.98     76.38 o 
   3  10   5      622.81      725.06     95.68 o 
   4  10   5       40.14        8.70     60.29 o 
   5  10   5       27.82       91.76     75.57 o 
   6  10   5       37.18      164.02    102.03 o 
   7  10   5        3.33      -80.32     92.83 o 
   8  10   5        1.53      232.48    143.66 o 
   9  10   5       30.25       29.34    102.61 o 
  10  10   5        4.20       48.98    121.04 o 
   1  11   5       93.37      192.54     87.29 o 
   2  11   5       63.83       33.20     77.09 o 
   3  11   5      542.60      616.34    125.65 o 
   4  11   5      339.65      371.52    108.43 o 
   5  11   5      741.80      906.05    162.54 o 
   6  11   5      367.83      244.70    115.42 o 
   7  11   5     1057.37     1444.71    183.43 o 
   8  11   5      383.81      324.09    134.52 o 
   9  11   5      188.34      212.69    141.29 o 
   0  12   5      155.57      195.88    175.80 o 
   1  12   5      534.79      233.27    109.03 o 
   2  12   5       23.84      145.25    105.49 o 
   3  12   5      350.34      218.97     94.21 o 
   4  12   5       13.03       61.59     90.96 o 
   5  12   5      146.45      116.15    153.07 o 
   6  12   5       67.64       53.71    116.07 o 
   7  12   5       15.72      -54.72    153.41 o 
   1  13   5       57.73      -58.99    105.42 o 
   2  13   5      206.06      230.34    124.87 o 
   3  13   5      147.47       66.73    119.56 o 
   4  13   5      234.85      149.16    146.06 o 
   5  13   5      529.77       77.03    222.75 o 
   0   0   6     7964.12     7675.86    131.46 o 
   1   0   6   114586.15   114692.44   1373.31 o 
   2   0   6     6693.30     6475.93    109.56 o 
   3   0   6    38756.25    39268.59    683.69 o 
   4   0   6      222.42      178.66     41.36 o 
   5   0   6    29493.04    29184.69    539.22 o 
   6   0   6      782.10      797.29     58.94 o 
   7   0   6      539.42      635.16     61.54 o 
   8   0   6      159.24      189.59     62.51 o 
   9   0   6     2897.16     2708.95    123.00 o 
  10   0   6      243.17      212.87     72.00 o 
  11   0   6      332.46      632.31    209.15 o 
  12   0   6      108.32      -84.30    133.81 o 
  13   0   6     3235.55     3252.96    332.13 o 
  14   0   6        6.24      139.08    160.83 o 
  15   0   6      660.71      621.30    227.31 o 
   1   1   6       12.25       -4.80     12.62 o 
   2   1   6     7772.62     7902.80     94.80 o 
   3   1   6      176.92      238.60     25.81 o 
   4   1   6     3999.71     4198.65     79.12 o 
   5   1   6      405.89      398.02     44.70 o 
   6   1   6     1570.04     1615.15     55.98 o 
   7   1   6      135.47      310.47     61.57 o 
   8   1   6     1728.48     1628.91     61.52 o 
   9   1   6       26.30       42.26     38.53 o 
  10   1   6      788.62      781.09     72.75 o 
  11   1   6      531.20      419.24     80.87 o 
  12   1   6       43.69       85.46    101.97 o 
  13   1   6       14.77      194.59    127.18 o 
  14   1   6       29.15       93.20    116.55 o 
  15   1   6       47.33      -12.07    109.80 o 
   0   2   6     6575.04     6562.81    156.90 o 
   1   2   6    63454.89    63092.69    590.32 o 
   2   2   6     1072.14     1187.01     37.58 o 
   3   2   6    25864.95    26360.88    412.01 o 
   4   2   6     3057.27     3181.56     67.17 o 
   5   2   6     9658.51     9617.26    157.81 o 
   6   2   6       26.43      104.83     29.02 o 
   7   2   6     2219.59     2090.48     64.42 o 
   8   2   6       46.13       93.43     72.53 o 
   9   2   6       32.30      290.01     75.11 o 
  10   2   6        8.41      128.12     59.77 o 
  11   2   6     2994.78     2982.56    154.18 o 
  12   2   6       51.27      265.74    106.64 o 
  13   2   6     1008.56     1751.43    274.36 o 
  14   2   6       20.14      183.67    114.03 o 
  15   2   6     1204.44      670.23    264.68 o 
   1   3   6      469.96      463.24     25.95 o 
   2   3   6     4270.54     4846.91     75.64 o 
   3   3   6      181.66      237.14     24.71 o 
   4   3   6     3232.34     3164.97     67.14 o 
   5   3   6      625.35      632.21     37.81 o 
   6   3   6    11416.11    11473.34    186.11 o 
   7   3   6      832.81      790.42     53.84 o 
   8   3   6     8300.40     7949.67    196.81 o 
   9   3   6      562.49      642.35     86.67 o 
  10   3   6     1283.89     1364.15    103.38 o 
  11   3   6      149.62      257.75     87.68 o 
  12   3   6     1269.21     1577.90    144.96 o 
  13   3   6      477.54      382.96    135.02 o 
  14   3   6       52.19       64.18    112.04 o 
   0   4   6     2329.31     2443.11     96.60 o 
   1   4   6    16297.55    15397.07    208.32 o 
   2   4   6     6181.64     6080.12     99.69 o 
   3   4   6    26266.58    25844.70    368.07 o 
   4   4   6      145.58      287.05     35.98 o 
   5   4   6     2503.57     2320.06     63.45 o 
   6   4   6      683.26      661.67     41.69 o 
   7   4   6      203.05      201.46     59.12 o 
   8   4   6        7.52      -11.88     38.00 o 
   9   4   6       39.33       96.32     58.90 o 
  10   4   6      592.20      693.71     88.34 o 
  11   4   6      432.72      385.39     98.20 o 
  12   4   6        7.87       62.45     79.85 o 
  13   4   6      487.19      679.63    145.80 o 
  14   4   6       34.92      -20.48    120.46 o 
   1   5   6      354.71      407.46     32.58 o 
   2   5   6     3013.02     3136.71     96.02 o 
   3   5   6        8.02      149.41     58.49 o 
   4   5   6    10513.39    10219.58    202.53 o 
   5   5   6      268.76      320.19     42.91 o 
   6   5   6    11849.49    11202.52    225.54 o 
   7   5   6       63.76      181.14     50.26 o 
   8   5   6     6166.18     6300.99    226.51 o 
   9   5   6     1232.79     1302.06    117.87 o 
  10   5   6     3450.59     3782.09    194.27 o 
  11   5   6      580.32      763.27    114.95 o 
  12   5   6      710.36      754.23    125.47 o 
  13   5   6      361.23      476.82    183.75 o 
  14   5   6       72.45      133.04    156.18 o 
   0   6   6     1138.70     1103.46    108.90 o 
   1   6   6     1302.72     1315.93     68.74 o 
   2   6   6      224.47      204.76     41.45 o 
   3   6   6     1593.71     1667.59     79.18 o 
   4   6   6      943.26      795.66     65.49 o 
   5   6   6      353.73      514.56     52.87 o 
   6   6   6      321.19      276.70     80.83 o 
   7   6   6      161.51      134.44     52.49 o 
   8   6   6       40.53       31.73     73.26 o 
   9   6   6       78.49      112.23     74.78 o 
  10   6   6      127.64        9.01     81.89 o 
  11   6   6        5.90       47.12     81.26 o 
  12   6   6       11.92      -10.64    145.73 o 
  13   6   6      265.94      197.80    158.32 o 
   1   7   6       68.59       61.68     43.12 o 
   2   7   6     2192.60     2381.63     96.59 o 
   3   7   6      297.15      318.47     54.64 o 
   4   7   6     9277.25     9342.97    241.48 o 
   5   7   6       51.07        9.59     59.18 o 
   6   7   6     7320.22     6973.70    198.74 o 
   7   7   6      533.40      549.09     74.58 o 
   8   7   6     5720.42     6009.37    247.85 o 
   9   7   6       35.52      -19.96     73.36 o 
  10   7   6     4171.62     3881.59    253.75 o 
  11   7   6      462.34      536.38    143.62 o 
  12   7   6      547.58      646.57    164.97 o 
  13   7   6      126.46      310.67    191.35 o 
   0   8   6      106.97      124.63     61.36 o 
   1   8   6        6.62       49.85     48.23 o 
   2   8   6      675.80      728.28     70.53 o 
   3   8   6     1007.11     1075.35     79.90 o 
   4   8   6      787.15      658.41     69.51 o 
   5   8   6        1.15      142.00     58.01 o 
   6   8   6      134.11      117.55     55.57 o 
   7   8   6        0.10      167.54     74.43 o 
   8   8   6      152.16       11.92     82.15 o 
   9   8   6       33.23      200.16    108.19 o 
  10   8   6       56.52       36.51    108.98 o 
  11   8   6       57.49      161.90    113.74 o 
  12   8   6       13.29     -162.70    162.70 o 
   1   9   6      640.67      671.23     70.19 o 
   2   9   6      626.03      746.20     77.02 o 
   3   9   6      748.63      778.91     75.93 o 
   4   9   6     4061.71     3930.56    154.40 o 
   5   9   6      140.38       27.68     71.70 o 
   6   9   6     4794.77     4812.67    241.30 o 
   7   9   6        7.00      118.28    100.04 o 
   8   9   6     3127.25     3567.73    253.93 o 
   9   9   6        2.52       15.88     96.27 o 
  10   9   6     1080.04     1009.79    194.74 o 
  11   9   6       15.05      -36.19    125.60 o 
   0  10   6     1081.67     1268.22    144.72 o 
   1  10   6     1782.84     1708.45    123.62 o 
   2  10   6      376.07      477.89     92.38 o 
   3  10   6      527.99      891.97    108.09 o 
   4  10   6      239.89      270.72     79.71 o 
   5  10   6      129.79       25.21     78.37 o 
   6  10   6      136.98      212.65    102.69 o 
   7  10   6       81.45      -62.16     96.68 o 
   8  10   6      106.57      185.59    119.28 o 
   9  10   6        1.62       56.90    111.02 o 
  10  10   6        7.62     -136.25    136.25 o 
   1  11   6      402.15      445.92     98.78 o 
   2  11   6      726.21      713.12    122.45 o 
   3  11   6       17.86      -39.80     81.49 o 
   4  11   6      427.19      672.98    148.90 o 
   5  11   6      247.05      191.29     98.21 o 
   6  11   6      755.75      829.90    169.17 o 
   7  11   6      232.47      160.63    196.92 o 
   8  11   6      832.66      957.59    173.85 o 
   9  11   6        1.30      124.34    168.53 o 
   0  12   6        4.15        3.59    164.33 o 
   1  12   6      994.04     1265.07    182.87 o 
   2  12   6      227.46      360.86    117.43 o 
   3  12   6      490.72      404.97    115.76 o 
   4  12   6       39.37      -39.40    100.18 o 
   5  12   6      281.86      136.74    125.62 o 
   6  12   6      136.46      -18.62    116.63 o 
   7  12   6        2.06      -59.16    122.62 o 
   1  13   6       24.51     -101.37    113.72 o 
   2  13   6       49.42       26.68    101.53 o 
   3  13   6        7.82     -151.87    151.87 o 
   4  13   6        2.04      -94.40    149.61 o 
   1   1   7     2252.75     1921.06     44.17 o 
   2   1   7     1994.95     1767.20     35.75 o 
   3   1   7      347.00      325.88     25.18 o 
   4   1   7     6198.30     6318.53    109.22 o 
   5   1   7       17.15       46.31     25.26 o 
   6   1   7      475.68      580.94     40.55 o 
   7   1   7       84.21      206.19     38.98 o 
   8   1   7      313.79      312.01     43.92 o 
   9   1   7      289.53      326.44     59.54 o 
  10   1   7        0.67       46.75     49.42 o 
  11   1   7      171.15      343.87     93.22 o 
  12   1   7       14.67       35.79     82.32 o 
  13   1   7      119.25       46.95     98.44 o 
  14   1   7        1.13       45.25    110.17 o 
   0   2   7     7206.27     7172.46    143.46 o 
   1   2   7    12247.52    11445.95    189.99 o 
   2   2   7     4359.04     4433.72     70.98 o 
   3   2   7     1294.43     1442.00     70.51 o 
   4   2   7     2539.78     2664.74     71.81 o 
   5   2   7     8745.54     8937.08    154.55 o 
   6   2   7      554.67      502.95     40.92 o 
   7   2   7       61.59      175.44     39.71 o 
   8   2   7     1168.24     1272.51     80.40 o 
   9   2   7      110.73      205.65     51.37 o 
  10   2   7       35.28       53.61     52.21 o 
  11   2   7      112.55      163.56     81.38 o 
  12   2   7      386.67      397.15    116.55 o 
  13   2   7      392.86      523.45    127.05 o 
  14   2   7      190.15      151.25    120.17 o 
   1   3   7      149.99      156.26     20.04 o 
   2   3   7    15708.54    16234.98    216.93 o 
   3   3   7      600.80      459.92     30.74 o 
   4   3   7     3667.85     3588.27     96.77 o 
   5   3   7      158.16      229.50     33.70 o 
   6   3   7      653.31      747.71     44.01 o 
   7   3   7      283.78      404.37     43.20 o 
   8   3   7      458.85      603.96     70.84 o 
   9   3   7       10.53       52.71     51.08 o 
  10   3   7      357.26      400.08     86.17 o 
  11   3   7      199.43      240.89     73.55 o 
  12   3   7       13.10       81.80    102.86 o 
  13   3   7       22.09      -70.32    101.62 o 
  14   3   7       57.13      -72.79    109.55 o 
   0   4   7    20609.91    21239.66    418.85 o 
   1   4   7    30474.50    31202.13    416.98 o 
   2   4   7    10021.82    10030.47    152.79 o 
   3   4   7    37351.59    37926.19    539.08 o 
   4   4   7     4901.36     4522.11     97.48 o 
   5   4   7     3493.48     3362.60     80.18 o 
   6   4   7      181.29      263.35     59.31 o 
   7   4   7      534.26      554.80     53.64 o 
   8   4   7       42.64       26.20     46.32 o 
   9   4   7      167.66      159.98     62.74 o 
  10   4   7     1375.34     1390.26    108.77 o 
  11   4   7      817.05      893.30    112.27 o 
  12   4   7     1016.65     1152.06    142.48 o 
  13   4   7     1221.42     1087.56    168.25 o 
  14   4   7      665.97      844.37    251.30 o 
   1   5   7      572.03      616.25     35.76 o 
   2   5   7     1267.90     1217.50     47.04 o 
   3   5   7       73.12      101.93     50.58 o 
   4   5   7     2763.34     2912.00    103.73 o 
   5   5   7      669.31      766.35     58.66 o 
   6   5   7      600.48      795.46     59.62 o 
   7   5   7      142.10       91.16     60.07 o 
   8   5   7      254.98      332.76     76.18 o 
   9   5   7       37.85        6.73     64.06 o 
  10   5   7       33.33      113.10     86.97 o 
  11   5   7      548.54      599.62    114.76 o 
  12   5   7       28.52       69.39     78.78 o 
  13   5   7       25.52      -79.79    119.29 o 
   0   6   7    11093.92    10612.07    338.70 o 
   1   6   7    29716.19    27629.06    769.19 o 
   2   6   7    18627.61    18681.45    382.20 o 
   3   6   7    15591.34    15292.01    308.13 o 
   4   6   7     4401.43     4576.83    139.80 o 
   5   6   7     7064.72     7239.38    191.64 o 
   6   6   7      547.15      542.97     67.12 o 
   7   6   7     1385.42     1267.58     95.29 o 
   8   6   7      155.23      277.13     82.44 o 
   9   6   7       86.51       67.66     71.40 o 
  10   6   7     1242.46     1174.00    138.12 o 
  11   6   7     1136.20     1203.99    143.46 o 
  12   6   7      952.52     1247.91    173.32 o 
  13   6   7      811.39     1095.78    206.44 o 
   1   7   7       22.46       40.67     41.79 o 
   2   7   7        6.49      128.89     48.24 o 
   3   7   7     1237.17     1158.69     76.04 o 
   4   7   7      505.76      666.74     71.05 o 
   5   7   7     1260.23     1509.90     85.97 o 
   6   7   7      192.99      305.90     75.40 o 
   7   7   7      406.07      406.47     83.79 o 
   8   7   7      263.13      498.04     91.07 o 
   9   7   7     1050.38     1178.35    127.31 o 
  10   7   7      275.05      311.53    121.17 o 
  11   7   7      143.60      265.53    129.15 o 
  12   7   7      288.37      295.74    130.17 o 
   0   8   7    11162.70    10898.91    427.11 o 
   1   8   7    13721.23    13461.96    311.20 o 
   2   8   7     5087.08     5244.51    164.64 o 
   3   8   7     7047.99     6586.54    196.63 o 
   4   8   7     3474.91     3546.44    147.40 o 
   5   8   7     2781.45     2618.30    121.39 o 
   6   8   7      567.40      545.25     76.99 o 
   7   8   7      478.60      464.06     79.86 o 
   8   8   7      269.66      404.35     98.36 o 
   9   8   7      148.27      363.77    119.57 o 
  10   8   7      218.96      291.53    136.29 o 
  11   8   7      313.13      643.62    255.71 o 
  12   8   7      701.29      899.54    212.53 o 
   1   9   7      405.89      378.44     76.83 o 
   2   9   7      302.48      334.52     63.72 o 
   3   9   7       14.41       49.20     54.84 o 
   4   9   7        1.63       66.99     55.47 o 
   5   9   7       48.72       -8.38     75.24 o 
   6   9   7      252.69      315.26     88.73 o 
   7   9   7      955.64     1181.04    162.80 o 
   8   9   7      196.58       28.06    110.55 o 
   9   9   7      355.00      579.25    135.54 o 
  10   9   7      184.57      225.81    127.11 o 
  11   9   7      258.93      262.32    144.88 o 
   0  10   7     3261.51     3518.36    244.81 o 
   1  10   7     2536.07     2558.01    140.76 o 
   2  10   7     2701.18     2717.56    160.35 o 
   3  10   7     2158.58     2172.61    125.13 o 
   4  10   7      943.48     1157.91    109.03 o 
   5  10   7     1021.12     1041.48    109.87 o 
   6  10   7      109.23      154.16     92.39 o 
   7  10   7      175.54      213.33    116.32 o 
   8  10   7        7.56      190.61    154.99 o 
   9  10   7        0.34     -104.50    117.36 o 
  10  10   7      333.09      385.83    162.78 o 
   1  11   7       20.96       45.45     65.98 o 
   2  11   7        2.15      108.41     87.89 o 
   3  11   7       70.49       14.98     66.19 o 
   4  11   7        9.42      247.93    124.82 o 
   5  11   7       53.79       49.66     96.40 o 
   6  11   7       39.00      -22.28     89.26 o 
   7  11   7      360.60      440.96    136.82 o 
   8  11   7       87.54      -23.22    107.20 o 
   0  12   7      432.95      598.40    276.05 o 
   1  12   7      479.44      437.37    150.26 o 
   2  12   7      685.33      791.45    149.36 o 
   3  12   7      354.97      533.94    127.06 o 
   4  12   7      262.08      362.32    127.30 o 
   5  12   7      143.01      121.69    134.30 o 
   6  12   7       87.59      145.13    166.25 o 
   1  13   7        4.08       -9.78    100.67 o 
   2  13   7        0.58       17.76    114.68 o 
   3  13   7       10.45       86.32    136.76 o 
   4  13   7       19.79      107.82    198.30 o 
   0   0   8    33607.75    35351.81   1070.95 o 
   1   0   8     3182.24     2935.87     70.70 o 
   2   0   8    12952.77    13491.11    232.14 o 
   3   0   8     2706.57     2631.55     95.62 o 
   4   0   8    36222.41    38134.71    730.47 o 
   5   0   8      651.49      780.63    115.06 o 
   6   0   8      101.79      257.96    100.22 o 
   7   0   8      792.70      899.92     79.42 o 
   8   0   8        8.46      -51.19     51.19 o 
   9   0   8       52.50       -6.44     63.74 o 
  10   0   8      525.75      532.53    101.57 o 
  11   0   8      318.42      213.52    165.41 o 
  12   0   8      666.53      879.24    179.13 o 
  13   0   8       30.67     -183.88    183.88 o 
  14   0   8      986.10      778.86    242.74 o 
   1   1   8     8556.95     8808.94    163.51 o 
   2   1   8      355.56      516.94     26.33 o 
   3   1   8      170.85      299.96     28.02 o 
   4   1   8      389.09      403.90     46.33 o 
   5   1   8     1392.46     1587.57     56.81 o 
   6   1   8       94.60      102.47     31.59 o 
   7   1   8     1510.45     1438.55     69.17 o 
   8   1   8      135.86      152.73     45.46 o 
   9   1   8     1585.07     1553.67     88.07 o 
  10   1   8        0.71       56.65     52.25 o 
  11   1   8      553.27      633.35    108.29 o 
  12   1   8       24.23      143.92     96.03 o 
  13   1   8       47.13       27.31     99.10 o 
  14   1   8        0.23      388.78    136.28 o 
   0   2   8    34819.57    34707.80    685.40 o 
   1   2   8        5.76        1.09     16.06 o 
   2   2   8    30208.00    31927.25    622.84 o 
   3   2   8      223.31      360.47     28.34 o 
   4   2   8     1944.16     1904.41     79.47 o 
   5   2   8     3110.03     2892.40     78.97 o 
   6   2   8     5385.12     5618.43    118.89 o 
   7   2   8      245.16      239.01     42.80 o 
   8   2   8        2.75      -30.06     35.32 o 
   9   2   8     1200.83     1157.51     83.29 o 
  10   2   8      549.02      781.21     87.63 o 
  11   2   8      172.34       97.64     65.45 o 
  12   2   8     1786.86     1908.54    171.29 o 
  13   2   8       10.92      123.15    102.68 o 
  14   2   8      725.16      609.27    170.33 o 
   1   3   8       23.25       30.90     17.08 o 
   2   3   8     1267.43     1115.74     38.51 o 
   3   3   8    15424.59    16176.03    229.92 o 
   4   3   8      410.84      526.69     39.03 o 
   5   3   8    11856.18    11675.05    215.82 o 
   6   3   8      199.07      286.65     43.52 o 
   7   3   8     9113.40     8511.64    177.35 o 
   8   3   8      128.40      128.57     48.69 o 
   9   3   8     6569.70     6216.80    186.69 o 
  10   3   8       11.64       61.72     60.88 o 
  11   3   8      776.66      904.66    101.96 o 
  12   3   8        3.02      -43.10     79.11 o 
  13   3   8      398.77      587.18    153.98 o 
  14   3   8        0.56      212.74    132.80 o 
   0   4   8     7967.17     7731.77    174.47 o 
   1   4   8      418.46      473.01     32.45 o 
   2   4   8    17276.73    17355.94    256.66 o 
   3   4   8        2.83      -31.70     31.70 o 
   4   4   8     5517.20     5221.55    121.89 o 
   5   4   8     1642.91     1737.47     68.02 o 
   6   4   8      595.41      648.67     50.61 o 
   7   4   8      926.77      783.44     54.85 o 
   8   4   8        0.25       80.72     44.99 o 
   9   4   8        7.60       10.68     61.33 o 
  10   4   8      425.62      420.08     84.52 o 
  11   4   8      168.26       89.87     83.63 o 
  12   4   8      414.24      405.63    113.57 o 
  13   4   8      110.26     -118.64    118.64 o 
  14   4   8      250.93      243.06    151.68 o 
   1   5   8      318.22      311.97     33.32 o 
   2   5   8       29.67      123.66     42.73 o 
   3   5   8     9171.78     8801.25    206.20 o 
   4   5   8       27.44      -17.91     58.86 o 
   5   5   8    10340.43    10203.52    227.88 o 
   6   5   8       40.80       45.58     41.55 o 
   7   5   8    13928.48    13824.08    341.10 o 
   8   5   8       12.38      -42.99     61.88 o 
   9   5   8     5531.80     5322.46    225.64 o 
  10   5   8        3.66       60.95     80.51 o 
  11   5   8     3363.69     3377.74    221.91 o 
  12   5   8        7.47      121.54     93.67 o 
  13   5   8      601.84      467.30    163.89 o 
   0   6   8     3499.76     3720.37    158.52 o 
   1   6   8     2006.85     1924.84    111.85 o 
   2   6   8      177.94      368.37     69.50 o 
   3   6   8     1215.10     1396.12     88.37 o 
   4   6   8     2886.66     3108.93    143.14 o 
   5   6   8       10.65       27.47     42.92 o 
   6   6   8      124.80      300.15     73.57 o 
   7   6   8     1003.46     1135.78     90.99 o 
   8   6   8      163.63      158.56     73.92 o 
   9   6   8      375.57      312.51     90.98 o 
  10   6   8       23.47       42.67     77.70 o 
  11   6   8        8.84      122.28     90.95 o 
  12   6   8       37.45       13.02     93.90 o 
  13   6   8       93.56       96.74    138.53 o 
   1   7   8     3836.37     3830.17    131.27 o 
   2   7   8      271.36      293.25     60.95 o 
   3   7   8     2852.56     3082.37    125.14 o 
   4   7   8      640.65      615.44     69.72 o 
   5   7   8    12698.58    12612.01    315.41 o 
   6   7   8        5.93      238.44     75.43 o 
   7   7   8     7922.61     7873.06    265.86 o 
   8   7   8       82.96       11.23     69.89 o 
   9   7   8     5154.65     5250.53    272.90 o 
  10   7   8       16.72      -13.57     77.76 o 
  11   7   8     1943.02     1979.55    216.79 o 
  12   7   8       90.09      162.09    126.44 o 
   0   8   8       75.88      124.17    100.89 o 
   1   8   8     2379.53     2352.82    103.50 o 
   2   8   8      149.00      181.20     53.39 o 
   3   8   8      797.39      832.12     78.83 o 
   4   8   8      318.53      301.89     66.97 o 
   5   8   8     1755.19     1525.50    115.85 o 
   6   8   8      736.12     1062.00    129.43 o 
   7   8   8       38.80      147.52     70.68 o 
   8   8   8       42.74       17.51     70.56 o 
   9   8   8      401.89      502.36    127.60 o 
  10   8   8      169.14      172.42    114.92 o 
  11   8   8      122.14      -55.64    112.00 o 
   1   9   8       10.90      -10.87     56.63 o 
   2   9   8      126.22      291.68     66.67 o 
   3   9   8     4004.29     4027.59    167.15 o 
   4   9   8       43.56        3.03     52.79 o 
   5   9   8     3288.36     3292.41    147.61 o 
   6   9   8      135.76      166.58     70.13 o 
   7   9   8     4046.27     4190.93    280.08 o 
   8   9   8        3.27      131.32    106.33 o 
   9   9   8     2058.45     2164.12    214.06 o 
  10   9   8      350.72      408.25    132.91 o 
  11   9   8      829.09      909.17    230.03 o 
   0  10   8      588.62      775.08    154.31 o 
   1  10   8      763.37      806.12    104.31 o 
   2  10   8      114.93      146.49     66.35 o 
   3  10   8     2724.11     2814.04    149.90 o 
   4  10   8      133.35      181.33     80.75 o 
   5  10   8      293.85      201.10     80.41 o 
   6  10   8      109.06      159.83     90.96 o 
   7  10   8      430.52      554.08    138.93 o 
   8  10   8       24.11      188.71    126.28 o 
   9  10   8       25.02       72.18    114.82 o 
   1  11   8       33.59      -36.65     65.10 o 
   2  11   8       10.69       28.58     79.53 o 
   3  11   8      336.82      376.64     99.90 o 
   4  11   8        0.46      -38.67     83.36 o 
   5  11   8      741.55      844.31    172.27 o 
   6  11   8       12.44      -25.30    130.91 o 
   7  11   8      659.66      668.68    196.87 o 
   8  11   8      115.59     -192.84    192.84 o 
   0  12   8      177.97      184.46    151.89 o 
   1  12   8      575.19      419.04    130.04 o 
   2  12   8      409.87      245.45    110.77 o 
   3  12   8      324.87      306.63    106.85 o 
   4  12   8       81.13       86.13     98.41 o 
   5  12   8      231.51      185.40    145.26 o 
   6  12   8       18.89      256.46    237.29 o 
   1  13   8       37.85        7.62    112.92 o 
   2  13   8        5.51      131.82    152.69 o 
   3  13   8        9.10      -38.67    158.60 o 
   1   1   9      943.46     1054.21     44.26 o 
   2   1   9    11673.84    11588.28    163.98 o 
   3   1   9    12941.61    13369.18    222.15 o 
   4   1   9    15044.87    14837.03    236.65 o 
   5   1   9    29812.59    30476.92    486.51 o 
   6   1   9    17715.14    17310.26    296.71 o 
   7   1   9    23287.03    22654.76    404.40 o 
   8   1   9    11716.60    11387.31    250.99 o 
   9   1   9    10938.81    11198.72    278.53 o 
  10   1   9     3802.81     3822.55    148.38 o 
  11   1   9     6499.91     6467.11    277.44 o 
  12   1   9      475.78      551.84    122.15 o 
  13   1   9     1660.00     1819.65    192.57 o 
  14   1   9        8.01      -25.96    105.27 o 
   0   2   9       64.93      135.02     40.89 o 
   1   2   9     1308.94     1303.18     40.11 o 
   2   2   9      834.54      897.97     35.72 o 
   3   2   9     3339.76     3014.83     71.95 o 
   4   2   9      440.13      585.49     44.87 o 
   5   2   9       60.95      106.34     35.83 o 
   6   2   9      925.10     1003.98     55.93 o 
   7   2   9      484.70      488.73     50.84 o 
   8   2   9      486.55      618.53     71.49 o 
   9   2   9       66.71      286.48     66.55 o 
  10   2   9      118.71      235.75     69.90 o 
  11   2   9      158.35      115.33     73.09 o 
  12   2   9        7.96       42.36     87.62 o 
  13   2   9       27.21      171.18    115.66 o 
  14   2   9        0.36      -53.99    113.29 o 
   1   3   9     2328.25     2394.44     65.08 o 
   2   3   9      382.74      345.52     34.30 o 
   3   3   9     8727.09     8672.49    143.79 o 
   4   3   9     9729.96     9115.94    166.38 o 
   5   3   9     4502.84     4471.97    104.13 o 
   6   3   9     8325.75     8270.63    169.47 o 
   7   3   9     8143.94     7953.96    183.76 o 
   8   3   9     6039.64     5753.72    182.11 o 
   9   3   9    11899.81    11038.11    294.11 o 
  10   3   9     2185.33     2225.70    135.24 o 
  11   3   9     2109.71     1995.56    144.11 o 
  12   3   9      632.07      885.74    162.99 o 
  13   3   9     1129.84     1529.42    194.41 o 
  14   3   9       94.10     -102.73    119.07 o 
   0   4   9       55.55       99.54     39.22 o 
   1   4   9     6862.25     6270.64    110.11 o 
   2   4   9     4134.75     4294.92     92.99 o 
   3   4   9      479.75      519.78     39.34 o 
   4   4   9      621.87      776.08     56.96 o 
   5   4   9     3310.27     3266.32     98.21 o 
   6   4   9      289.88      499.21     65.62 o 
   7   4   9      202.44      195.74     43.69 o 
   8   4   9      228.41      159.97     53.05 o 
   9   4   9        3.44       20.30     54.65 o 
  10   4   9        4.22       78.15     65.08 o 
  11   4   9       24.63      -75.26     82.14 o 
  12   4   9      230.11      372.83    116.68 o 
  13   4   9        6.98      291.22    157.60 o 
  14   4   9       60.33      264.51    318.88 o 
   1   5   9        9.67       32.59     34.08 o 
   2   5   9     3000.45     2645.06     75.91 o 
   3   5   9      791.02      876.97     59.91 o 
   4   5   9     2740.53     2791.89    101.23 o 
   5   5   9     3203.79     3445.78    133.55 o 
   6   5   9     3693.17     3539.97    128.61 o 
   7   5   9     3932.14     3832.22    143.76 o 
   8   5   9     2212.81     2146.96    117.25 o 
   9   5   9      272.89      397.26     99.53 o 
  10   5   9     1268.58     1370.87    140.93 o 
  11   5   9     1166.70     1447.96    162.41 o 
  12   5   9      444.06      534.45    121.56 o 
  13   5   9      146.17      378.12    245.28 o 
   0   6   9     9165.43     9005.06    252.74 o 
   1   6   9     1369.07     1351.76     61.35 o 
   2   6   9     1069.80     1197.23    104.76 o 
   3   6   9     3390.77     3363.63    119.12 o 
   4   6   9      361.07      414.02     56.05 o 
   5   6   9      800.22      996.14     77.28 o 
   6   6   9      122.28      114.27     57.31 o 
   7   6   9      357.39      343.49     69.65 o 
   8   6   9      152.96      130.29     62.04 o 
   9   6   9      155.51      168.37     94.62 o 
  10   6   9      403.79      384.30    100.67 o 
  11   6   9        4.37       -3.33     89.00 o 
  12   6   9      138.56      347.45    115.48 o 
  13   6   9      108.22       -3.20    116.38 o 
   1   7   9       58.21       -5.03     47.18 o 
   2   7   9       95.68       87.07     58.40 o 
   3   7   9       43.43      197.99     58.16 o 
   4   7   9      134.79      289.22     65.91 o 
   5   7   9      100.11      242.37     68.14 o 
   6   7   9     1611.38     1493.72    100.88 o 
   7   7   9      260.01      309.72     77.86 o 
   8   7   9      396.83      471.30    118.13 o 
   9   7   9       50.47      133.31     94.51 o 
  10   7   9      599.09      851.75    131.69 o 
  11   7   9       25.24      -34.60     99.72 o 
  12   7   9      249.68      464.65    141.26 o 
   0   8   9     1032.03     1099.20    151.46 o 
   1   8   9     1089.41     1142.92     85.08 o 
   2   8   9      274.81      339.63     66.88 o 
   3   8   9      682.10      944.96     80.19 o 
   4   8   9      585.32      578.17     77.77 o 
   5   8   9      119.42      111.49     87.13 o 
   6   8   9       77.84      158.38     66.60 o 
   7   8   9       47.76      -21.23     64.30 o 
   8   8   9        8.55       46.03     76.06 o 
   9   8   9       10.98      243.06    109.26 o 
  10   8   9       50.72      250.07    121.98 o 
  11   8   9       67.04       64.44    118.89 o 
   1   9   9        3.76       58.28     60.86 o 
   2   9   9       31.71      120.29     65.27 o 
   3   9   9      254.90      348.99     81.26 o 
   4   9   9      118.11      127.62     67.05 o 
   5   9   9     1132.03     1323.94    109.74 o 
   6   9   9       94.20      163.87     73.44 o 
   7   9   9      534.36      634.22    127.97 o 
   8   9   9       67.18       23.73     92.16 o 
   9   9   9      267.79      263.07    144.59 o 
  10   9   9       10.94      263.99    149.47 o 
   0  10   9      164.47      253.01    150.44 o 
   1  10   9       11.27      -13.99     61.98 o 
   2  10   9      833.89      848.28    100.80 o 
   3  10   9        6.38      -38.63     71.70 o 
   4  10   9       51.43       -2.69     62.11 o 
   5  10   9        7.85       56.18     73.70 o 
   6  10   9       27.72       45.29     77.37 o 
   7  10   9        4.09      174.59    109.49 o 
   8  10   9       21.79       34.47    141.83 o 
   9  10   9        2.25     -118.92    131.89 o 
   1  11   9       59.51      166.40     86.29 o 
   2  11   9       31.65       80.91     81.88 o 
   3  11   9      493.84      396.98    104.26 o 
   4  11   9      292.45      137.60     96.81 o 
   5  11   9     1211.98     1179.86    169.54 o 
   6  11   9      397.34      298.39    149.40 o 
   7  11   9      496.34      528.77    178.64 o 
   8  11   9        4.49     -129.47    165.82 o 
   0  12   9      194.64       42.94    133.92 o 
   1  12   9       49.58      -28.69     98.08 o 
   2  12   9      114.39      175.69    100.22 o 
   3  12   9       96.87       83.92     90.82 o 
   4  12   9      138.06      188.29    195.56 o 
   5  12   9       16.88      127.79    186.22 o 
   6  12   9        1.34      204.11    167.06 o 
   1  13   9       25.30      -53.99    133.99 o 
   2  13   9       50.90      277.86    153.67 o 
   0   0  10     1255.96     1070.25     85.90 o 
   1   0  10    77316.90    80137.63   1294.38 o 
   2   0  10     1851.01     1841.52     64.91 o 
   3   0  10    62812.04    64526.88   2065.25 o 
   4   0  10     2117.98     2079.06     95.38 o 
   5   0  10     9848.51    10331.32    268.97 o 
   6   0  10      289.02      322.64     64.69 o 
   7   0  10     2394.63     2280.65    231.28 o 
   8   0  10     3860.91     3646.55    191.70 o 
   9   0  10       16.91      -22.56     66.27 o 
  10   0  10       24.99       83.02    104.65 o 
  11   0  10     4450.14     4198.18    299.62 o 
  12   0  10        4.49      140.87    169.16 o 
  13   0  10     2011.19     1785.48    274.54 o 
  14   0  10        5.31       29.83    158.06 o 
   1   1  10      167.50      236.87     39.11 o 
   2   1  10        1.01       38.17     19.18 o 
   3   1  10      401.08      475.46     38.00 o 
   4   1  10     1406.53     1602.85     63.06 o 
   5   1  10      388.31      533.36     47.57 o 
   6   1  10     3450.48     3454.23    107.68 o 
   7   1  10      227.28      322.59     51.38 o 
   8   1  10     2180.75     2209.05    101.44 o 
   9   1  10       82.84      257.64     58.95 o 
  10   1  10       32.20       12.34     50.88 o 
  11   1  10       33.61       39.24     76.09 o 
  12   1  10       24.46      169.24     95.78 o 
  13   1  10       60.78       46.35     95.49 o 
  14   1  10       21.25      -64.88    117.96 o 
   0   2  10     5175.66     4650.30    150.41 o 
   1   2  10    63950.56    63270.34    902.98 o 
   2   2  10     3028.65     2873.24     81.72 o 
   3   2  10    48472.55    49056.33    670.05 o 
   4   2  10      408.56      564.30     62.84 o 
   5   2  10    16581.09    15485.79    275.50 o 
   6   2  10     1489.83     1479.95     73.81 o 
   7   2  10      651.15      695.33     60.68 o 
   8   2  10       47.62      135.16     44.65 o 
   9   2  10      724.65      709.99     76.91 o 
  10   2  10       90.02       49.59     66.28 o 
  11   2  10     1354.29     1458.66    132.12 o 
  12   2  10       31.29      -74.70     94.68 o 
  13   2  10     2694.03     2892.45    238.89 o 
  14   2  10        7.52        3.39    111.53 o 
   1   3  10     1183.79     1294.21     49.87 o 
   2   3  10      417.27      387.94     34.49 o 
   3   3  10     1118.12      860.30     39.65 o 
   4   3  10      755.45      913.44     57.98 o 
   5   3  10       36.64      153.81     43.02 o 
   6   3  10     2580.82     2811.56     94.88 o 
   7   3  10      220.35      302.34     48.40 o 
   8   3  10       73.48       97.63     64.22 o 
   9   3  10      423.64      576.04     72.01 o 
  10   3  10      123.94       72.33     69.74 o 
  11   3  10      659.17      895.84    121.68 o 
  12   3  10       10.99       45.67     85.23 o 
  13   3  10      222.04       -5.03    100.68 o 
  14   3  10        0.55     -114.64    123.18 o 
   0   4  10        6.92      104.56     58.48 o 
   1   4  10    31554.94    33012.47    462.88 o 
   2   4  10      192.68      229.88     29.42 o 
   3   4  10    11642.31    10863.04    201.95 o 
   4   4  10     1176.54     1234.20     57.50 o 
   5   4  10     6932.45     6715.69    165.34 o 
   6   4  10      214.70      163.18     47.55 o 
   7   4  10      609.28      686.48     65.50 o 
   8   4  10       95.99      117.40     51.71 o 
   9   4  10      525.16      670.37     74.93 o 
  10   4  10      269.99      147.30     81.55 o 
  11   4  10      842.26     1014.05    122.20 o 
  12   4  10        1.28     -104.92    104.92 o 
  13   4  10     1028.65     1177.90    195.94 o 
   1   5  10     1962.61     1630.76     57.90 o 
   2   5  10       74.89      140.76     38.46 o 
   3   5  10      166.56      203.79     38.83 o 
   4   5  10     1058.44     1062.80     57.12 o 
   5   5  10      734.55      699.30     52.80 o 
   6   5  10     1422.86     1593.80     98.93 o 
   7   5  10      930.45     1058.17     80.30 o 
   8   5  10      524.07      596.48     83.36 o 
   9   5  10      305.74      317.69     92.01 o 
  10   5  10      475.92      586.32    108.60 o 
  11   5  10      792.00      943.64    126.69 o 
  12   5  10      147.22      197.24    115.16 o 
  13   5  10      173.57      259.46    155.71 o 
   0   6  10      616.56      617.52     76.17 o 
   1   6  10     4019.06     3771.37    103.47 o 
   2   6  10        0.76       44.76     35.58 o 
   3   6  10      729.29     1081.61     94.66 o 
   4   6  10       20.69       57.85     55.75 o 
   5   6  10     1003.12     1206.45     92.92 o 
   6   6  10       27.23      -58.83     58.83 o 
   7   6  10      214.10      373.84     77.32 o 
   8   6  10      145.40       76.60     77.27 o 
   9   6  10       15.67       68.46     76.30 o 
  10   6  10        1.29        7.46     83.06 o 
  11   6  10      191.09      105.10     96.28 o 
  12   6  10        0.92      146.48    126.45 o 
   1   7  10      247.63      271.38     60.88 o 
   2   7  10     1045.93     1251.23     88.36 o 
   3   7  10       33.53      162.36     57.16 o 
   4   7  10      805.22      853.54     78.01 o 
   5   7  10        7.77       47.61     62.48 o 
   6   7  10      629.92      844.45     84.15 o 
   7   7  10        9.38       75.53     61.11 o 
   8   7  10     1470.50     1610.00    150.93 o 
   9   7  10      371.91      577.13    118.36 o 
  10   7  10      229.45      328.44     99.68 o 
  11   7  10        8.98      143.93    116.95 o 
  12   7  10       96.81      -76.69    133.09 o 
   0   8  10       34.23       21.85    101.08 o 
   1   8  10      892.31      922.31     71.14 o 
   2   8  10        3.51      286.28    115.56 o 
   3   8  10      129.90      300.58     73.61 o 
   4   8  10       33.10      146.19     69.15 o 
   5   8  10      113.46      135.08     65.26 o 
   6   8  10       61.68       26.80     60.98 o 
   7   8  10       36.28       15.71     65.64 o 
   8   8  10        3.59      227.76     95.25 o 
   9   8  10        5.34       52.02     97.63 o 
  10   8  10       10.97      -19.21    118.85 o 
  11   8  10      233.52      220.13    144.05 o 
   1   9  10       27.43      181.67    117.83 o 
   2   9  10      160.15       96.12     66.78 o 
   3   9  10        1.15      -23.99     50.17 o 
   4   9  10      353.46      462.03     82.86 o 
   5   9  10      405.20      416.42     82.37 o 
   6   9  10     1065.34     1115.30    117.63 o 
   7   9  10       28.03      167.68    107.57 o 
   8   9  10      311.93      404.34    176.95 o 
   9   9  10        0.97      200.84    150.90 o 
  10   9  10      188.65       23.89    140.76 o 
   0  10  10      497.93      547.09    135.14 o 
   1  10  10      926.26     1080.26    117.11 o 
   2  10  10        4.34      112.71     73.33 o 
   3  10  10      850.11      785.27    102.96 o 
   4  10  10        7.64       33.63     63.90 o 
   5  10  10      153.29      156.25     80.49 o 
   6  10  10       47.41       68.69     89.53 o 
   7  10  10       30.03      124.08    124.09 o 
   8  10  10       20.45      216.53    153.12 o 
   9  10  10      203.65      222.70    164.95 o 
   1  11  10        1.89       48.99     79.69 o 
   2  11  10       10.32       45.36     79.72 o 
   3  11  10      152.71       60.70     99.59 o 
   4  11  10      196.48      118.30    109.69 o 
   5  11  10       44.47       64.40    109.77 o 
   6  11  10      152.64      -14.94    156.63 o 
   7  11  10       42.85       93.56    155.90 o 
   0  12  10       33.06      205.35    259.23 o 
   1  12  10     1167.08     1137.86    199.23 o 
   2  12  10      119.66      284.26    130.71 o 
   3  12  10      665.10      780.51    155.04 o 
   4  12  10        0.63      -41.13    124.67 o 
   5  12  10      198.43       17.66    128.11 o 
   1  13  10        2.94      -87.66    163.17 o 
   1   1  11     2054.21     2247.82     71.43 o 
   2   1  11     7843.17     7329.71    127.96 o 
   3   1  11     1537.20     1548.25     55.13 o 
   4   1  11     3626.00     3698.50    100.12 o 
   5   1  11     3142.77     3522.98    128.38 o 
   6   1  11     9083.79     9295.13    201.56 o 
   7   1  11     4456.59     4007.10    120.79 o 
   8   1  11     8014.57     7595.65    199.11 o 
   9   1  11     2070.38     2039.35    106.93 o 
  10   1  11     2212.67     2242.07    127.65 o 
  11   1  11      717.58      814.71    105.41 o 
  12   1  11      780.63     1107.88    159.11 o 
  13   1  11      204.70      141.12    112.59 o 
  14   1  11      109.63      191.37    160.35 o 
   0   2  11      111.23      125.66     52.09 o 
   1   2  11    10153.10    10802.95    213.78 o 
   2   2  11       36.56       75.04     29.28 o 
   3   2  11     3444.97     3499.47     78.97 o 
   4   2  11     1654.45     1583.51     61.55 o 
   5   2  11      882.32     1017.47     64.59 o 
   6   2  11      720.94      656.27     60.35 o 
   7   2  11      796.68      915.94     67.53 o 
   8   2  11       26.67       42.22     57.50 o 
   9   2  11       34.44       84.95     56.25 o 
  10   2  11      157.20      240.93     72.11 o 
  11   2  11      312.54      355.68     98.40 o 
  12   2  11      185.22      176.44    148.14 o 
  13   2  11      246.25      192.35    122.86 o 
  14   2  11       64.26       39.09    113.83 o 
   1   3  11        1.97       -7.93     27.13 o 
   2   3  11       17.03       54.83     34.46 o 
   3   3  11     1482.35     1445.99     51.74 o 
   4   3  11     8046.85     7921.91    155.76 o 
   5   3  11     1499.08     1720.89    125.14 o 
   6   3  11     4104.42     3967.99    183.95 o 
   7   3  11      989.72     1130.32     80.84 o 
   8   3  11     1598.82     1752.60     91.83 o 
   9   3  11      593.43      631.06     76.08 o 
  10   3  11     1757.09     1745.05    127.33 o 
  11   3  11      302.24      439.58     91.85 o 
  12   3  11      360.26      380.92    113.69 o 
  13   3  11       52.19       45.93    104.89 o 
   0   4  11     5174.35     4221.67    271.38 o 
   1   4  11    10321.69     9098.43    213.07 o 
   2   4  11     4967.62     4725.74    112.70 o 
   3   4  11    15308.05    14618.70    285.87 o 
   4   4  11       58.68       45.80     31.87 o 
   5   4  11     4401.62     4195.98    138.90 o 
   6   4  11       25.72      127.67     44.69 o 
   7   4  11      416.77      509.78     63.03 o 
   8   4  11     1037.86     1142.88    116.62 o 
   9   4  11        3.60       41.41     56.60 o 
  10   4  11      669.35      877.74    117.95 o 
  11   4  11      313.84      260.39    100.54 o 
  12   4  11      980.80      920.47    172.11 o 
  13   4  11      253.50      371.07    165.24 o 
   1   5  11      668.73      689.02     40.09 o 
   2   5  11       86.93      147.65     33.59 o 
   3   5  11      165.46      128.65     42.40 o 
   4   5  11      991.95     1068.83     61.53 o 
   5   5  11      157.59      193.12     43.21 o 
   6   5  11      977.62     1046.23     79.24 o 
   7   5  11       43.30      -57.02     57.02 o 
   8   5  11      933.24      904.49     97.93 o 
   9   5  11       85.15      159.72     80.80 o 
  10   5  11      797.12      722.63    126.13 o 
  11   5  11       12.57       48.42     96.53 o 
  12   5  11      472.71      669.62    246.04 o 
  13   5  11        3.73      -83.89    166.68 o 
   0   6  11     5330.69     5217.62    173.56 o 
   1   6  11    17927.67    17187.93    314.32 o 
   2   6  11     2295.27     2274.95     88.98 o 
   3   6  11     4726.62     4533.05    166.20 o 
   4   6  11     1557.56     1601.50     93.69 o 
   5   6  11     4122.47     3866.83    139.30 o 
   6   6  11       29.73      143.57     69.65 o 
   7   6  11      716.40      801.36    105.93 o 
   8   6  11      568.50      666.75     87.18 o 
   9   6  11       13.25      -21.10     77.13 o 
  10   6  11      970.37     1187.98    145.62 o 
  11   6  11      217.61      205.81    104.57 o 
  12   6  11      424.15      341.16    150.41 o 
   1   7  11      317.13      320.10     65.85 o 
   2   7  11      527.19      694.97     68.82 o 
   3   7  11       43.04       86.61     53.83 o 
   4   7  11       63.59      160.90     67.11 o 
   5   7  11        1.30       23.58     56.69 o 
   6   7  11      284.60      448.52     83.36 o 
   7   7  11       80.26      258.61     76.27 o 
   8   7  11      294.07      635.11    117.14 o 
   9   7  11       39.16      198.69     95.90 o 
  10   7  11       99.99       39.42     89.19 o 
  11   7  11       46.24       47.81    112.66 o 
   0   8  11     4064.91     3809.46    233.74 o 
   1   8  11     5092.60     4851.05    169.64 o 
   2   8  11     2549.99     2655.95    127.12 o 
   3   8  11     5695.42     5895.60    214.36 o 
   4   8  11      725.04      869.49     90.86 o 
   5   8  11     2058.73     2058.49    119.63 o 
   6   8  11        3.08      125.09     92.57 o 
   7   8  11      296.20      272.48     87.14 o 
   8   8  11       54.44      140.14     92.59 o 
   9   8  11        1.90      -51.39    132.72 o 
  10   8  11      615.39      504.32    149.38 o 
  11   8  11       76.65     -118.17    136.75 o 
   1   9  11        7.78       57.40     70.43 o 
   2   9  11       39.00      245.42     82.44 o 
   3   9  11      170.25      473.15     81.97 o 
   4   9  11      102.05       95.31     63.77 o 
   5   9  11      486.33      663.88    101.83 o 
   6   9  11       34.23      162.56     79.32 o 
   7   9  11      202.58      280.92    125.21 o 
   8   9  11        0.45      132.55    120.61 o 
   9   9  11      199.39      237.45    143.62 o 
  10   9  11        0.22       88.23    144.30 o 
   0  10  11     1407.22     1784.58    254.30 o 
   1  10  11     1748.36     1920.21    173.03 o 
   2  10  11     1571.69     1743.83    150.70 o 
   3  10  11     1131.20     1261.17    136.41 o 
   4  10  11      416.74      559.46    110.83 o 
   5  10  11      546.91      534.32    120.50 o 
   6  10  11      237.80      133.40    114.41 o 
   7  10  11       19.08       89.21    137.94 o 
   8  10  11       18.37       -9.88    113.76 o 
   1  11  11       25.17       -3.27    106.83 o 
   2  11  11       42.19       45.77     91.47 o 
   3  11  11      124.97      110.62    158.82 o 
   4  11  11       87.66      345.69    177.14 o 
   5  11  11      254.64      204.23    136.17 o 
   6  11  11       64.32       64.19    143.85 o 
   7  11  11      108.40      241.54    184.05 o 
   0  12  11      865.54      717.21    257.48 o 
   1  12  11      115.47        9.43    121.27 o 
   2  12  11      568.32      909.54    175.04 o 
   3  12  11       59.31      213.22    124.27 o 
   4  12  11      611.11      391.12    173.40 o 
   5  12  11        1.86        8.34    157.14 o 
   0   0  12     2659.53     3044.84    103.19 o 
   1   0  12        0.79        5.51     31.66 o 
   2   0  12     4781.22     4719.26    122.21 o 
   3   0  12      126.69      120.35     49.26 o 
   4   0  12      255.77      341.17     89.10 o 
   5   0  12      299.15      370.97     69.63 o 
   6   0  12       23.81       75.40     74.17 o 
   7   0  12     4094.36     3931.95    189.08 o 
   8   0  12       11.53       -4.97     76.08 o 
   9   0  12       28.17      -30.25     72.40 o 
  10   0  12      395.56      468.52    121.01 o 
  11   0  12      139.15      195.84    115.57 o 
  12   0  12       60.16      274.37    250.65 o 
  13   0  12        8.58      -16.03    148.28 o 
   1   1  12     2321.02     2536.18     92.21 o 
   2   1  12        1.96       81.04     45.85 o 
   3   1  12     2267.10     2385.10     75.22 o 
   4   1  12      261.93      373.65     40.03 o 
   5   1  12     4351.73     4354.75    131.20 o 
   6   1  12      204.57      252.66     47.33 o 
   7   1  12     2755.01     2653.12    113.95 o 
   8   1  12      232.93      240.16     76.22 o 
   9   1  12       17.82      178.52     71.73 o 
  10   1  12        7.27      -16.03     58.84 o 
  11   1  12      100.21      333.61    120.61 o 
  12   1  12        9.28      -59.50     98.26 o 
  13   1  12       72.54      -13.71    103.73 o 
   0   2  12     2604.97     2690.58    126.35 o 
   1   2  12       13.88        5.21     40.98 o 
   2   2  12      579.57      715.61     49.53 o 
   3   2  12       53.17        5.53     26.92 o 
   4   2  12      114.02      185.16     37.84 o 
   5   2  12      167.85      173.23     42.97 o 
   6   2  12       78.82      175.60     47.04 o 
   7   2  12      118.70      238.41     74.21 o 
   8   2  12       45.34       33.68     46.13 o 
   9   2  12      323.09      384.86     70.82 o 
  10   2  12        7.89       89.36     65.57 o 
  11   2  12       32.83       50.97     91.30 o 
  12   2  12       13.28      -57.37     93.76 o 
  13   2  12      168.54      184.62    123.69 o 
   1   3  12     1741.61     2003.82     86.16 o 
   2   3  12       32.77      176.16     38.20 o 
   3   3  12     5321.80     5384.49    135.10 o 
   4   3  12       43.51       35.03     38.68 o 
   5   3  12     4670.88     4550.41    145.37 o 
   6   3  12     1123.88     1164.83     82.51 o 
   7   3  12     8635.68     9200.44    245.51 o 
   8   3  12       24.36       42.61     51.41 o 
   9   3  12     4358.27     4283.51    173.79 o 
  10   3  12      520.07      468.79     88.92 o 
  11   3  12     1402.30     1433.55    130.59 o 
  12   3  12      284.10      247.90    106.39 o 
  13   3  12      432.46      437.00    151.27 o 
   0   4  12      512.62      629.25     95.59 o 
   1   4  12     1485.92     1559.68     93.34 o 
   2   4  12       75.30       73.77     37.82 o 
   3   4  12      437.88      457.38     66.33 o 
   4   4  12      446.41      524.99     46.68 o 
   5   4  12       11.73      128.71     52.31 o 
   6   4  12       13.77      -28.15     55.99 o 
   7   4  12       32.25       98.21     56.60 o 
   8   4  12        8.92       24.98     56.61 o 
   9   4  12      352.52      520.49     86.39 o 
  10   4  12       12.18       49.65     83.71 o 
  11   4  12      160.19      247.74     99.12 o 
  12   4  12        0.34      -38.85    100.05 o 
  13   4  12        3.20       84.27    139.61 o 
   1   5  12     6335.94     5852.62    188.32 o 
   2   5  12       20.85       99.09     49.02 o 
   3   5  12     3624.65     3304.76     94.74 o 
   4   5  12     1229.04     1163.63     64.17 o 
   5   5  12    13935.29    13639.28    317.89 o 
   6   5  12      274.18      570.14    109.60 o 
   7   5  12     8745.29     8368.74    247.61 o 
   8   5  12      881.36      801.67    103.13 o 
   9   5  12     6249.64     6220.83    268.99 o 
  10   5  12      483.10      542.22    108.45 o 
  11   5  12     2145.40     1926.93    177.48 o 
  12   5  12      311.00      434.48    135.02 o 
   0   6  12      117.79       92.53     46.97 o 
   1   6  12      736.14      552.55     49.16 o 
   2   6  12     2214.26     1983.59     75.92 o 
   3   6  12      634.34      663.59     62.78 o 
   4   6  12        4.34       34.45     48.27 o 
   5   6  12      815.79      733.74     77.24 o 
   6   6  12      211.43      441.55     93.57 o 
   7   6  12        2.46       25.83     68.37 o 
   8   6  12       30.14      122.68    133.71 o 
   9   6  12       84.09      223.43     96.07 o 
  10   6  12       29.01      157.37     96.88 o 
  11   6  12       14.34       98.93    111.09 o 
  12   6  12       36.03      403.81    196.36 o 
   1   7  12     1417.35     1163.15     74.31 o 
   2   7  12      418.35      484.14     72.27 o 
   3   7  12     9200.72     8739.67    240.48 o 
   4   7  12       12.59       53.35     61.87 o 
   5   7  12     8472.50     8430.08    272.26 o 
   6   7  12      352.18      440.47     84.28 o 
   7   7  12     7712.26     7149.69    318.15 o 
   8   7  12      270.58       16.34     92.36 o 
   9   7  12     4293.44     4405.61    284.77 o 
  10   7  12      308.40      436.03    175.81 o 
  11   7  12     1345.81     1393.88    218.25 o 
   0   8  12     1070.79     1214.73    198.62 o 
   1   8  12     1153.39     1140.51     88.29 o 
   2   8  12        3.19      133.08     56.59 o 
   3   8  12     1046.04      957.50     91.72 o 
   4   8  12      546.21      450.57     78.50 o 
   5   8  12      344.06      729.56    119.81 o 
   6   8  12       21.45      119.71     70.62 o 
   7   8  12      367.23      385.59    110.68 o 
   8   8  12       87.93       61.99     99.42 o 
   9   8  12       25.93      -13.10     98.00 o 
  10   8  12        1.25       83.13    137.63 o 
   1   9  12     1620.85     1364.11    127.02 o 
   2   9  12        5.43       73.33     76.63 o 
   3   9  12     1347.02     1494.27    125.99 o 
   4   9  12        2.58      -53.54     70.35 o 
   5   9  12     4152.68     3626.59    187.61 o 
   6   9  12        0.74      -77.53     84.49 o 
   7   9  12     2940.48     3094.81    229.30 o 
   8   9  12      104.70       77.63    145.81 o 
   9   9  12     2205.70     2210.75    286.60 o 
   0  10  12       16.78     -110.13    135.50 o 
   1  10  12      925.42     1352.57    153.97 o 
   2  10  12       95.61       44.07     87.57 o 
   3  10  12      590.41      669.21    127.64 o 
   4  10  12        1.55      194.86    120.07 o 
   5  10  12      469.86      214.06    131.85 o 
   6  10  12      125.63      119.73    136.98 o 
   7  10  12      112.03       74.59    129.80 o 
   8  10  12       13.67      107.36    148.53 o 
   1  11  12      133.96       49.68     99.22 o 
   2  11  12       24.03      321.44    130.88 o 
   3  11  12      409.20      594.03    145.88 o 
   4  11  12        6.05       94.07    132.42 o 
   5  11  12      629.73      806.63    178.95 o 
   6  11  12        0.09       70.63    172.41 o 
   0  12  12        2.03     -160.08    245.89 o 
   1  12  12      247.38      406.13    170.19 o 
   2  12  12        0.09      -48.66    128.69 o 
   3  12  12      105.10      -75.27    133.74 o 
   4  12  12        1.30      -94.19    178.07 o 
   1   1  13     1092.27     1095.84     59.89 o 
   2   1  13     2985.74     2618.93     85.69 o 
   3   1  13     1153.64     1140.22     67.03 o 
   4   1  13     3561.21     3447.26     96.42 o 
   5   1  13     6357.54     6791.16    175.16 o 
   6   1  13     4279.24     4220.57    131.70 o 
   7   1  13     4971.35     5287.12    158.04 o 
   8   1  13     3197.13     3165.82    124.54 o 
   9   1  13     3623.25     3686.71    155.44 o 
  10   1  13      541.52      655.73    106.53 o 
  11   1  13     2426.81     2766.32    197.35 o 
  12   1  13       22.33      -12.33     97.43 o 
  13   1  13      708.07      380.43    142.85 o 
   0   2  13     2855.02     3220.96    152.86 o 
   1   2  13     1412.77     1577.26     79.04 o 
   2   2  13     3255.73     3269.53    136.59 o 
   3   2  13      649.84      560.53     44.93 o 
   4   2  13     1316.76     1253.68     57.57 o 
   5   2  13      333.94      467.11     52.66 o 
   6   2  13     1171.54     1008.35     75.52 o 
   7   2  13       20.66       80.63     57.68 o 
   8   2  13      243.58      256.65     57.39 o 
   9   2  13       98.15      171.39     65.54 o 
  10   2  13       12.51       34.43     63.62 o 
  11   2  13      127.89      237.24     95.45 o 
  12   2  13      144.83      182.33    112.81 o 
  13   2  13       10.45      125.87    135.96 o 
   1   3  13       43.17       70.24     43.58 o 
   2   3  13      297.88      443.87     56.16 o 
   3   3  13     5506.85     5462.95    137.54 o 
   4   3  13     4066.49     4009.24    142.12 o 
   5   3  13     2504.01     2533.73     98.25 o 
   6   3  13     3800.56     3803.05    149.17 o 
   7   3  13     3729.98     3913.31    193.10 o 
   8   3  13     1196.12     1285.84     90.74 o 
   9   3  13     2583.10     2729.73    137.95 o 
  10   3  13      789.95      865.93    105.51 o 
  11   3  13     1038.94     1101.43    145.77 o 
  12   3  13      201.02      211.69    113.28 o 
  13   3  13      204.21      -82.39    169.77 o 
   0   4  13    15792.96    14415.64    446.88 o 
   1   4  13     2614.54     2679.45    124.65 o 
   2   4  13     5575.30     5223.67    165.87 o 
   3   4  13     4892.20     4720.46    139.68 o 
   4   4  13     3546.75     3438.12     99.29 o 
   5   4  13      730.62      693.64     68.65 o 
   6   4  13      283.30      356.45     70.86 o 
   7   4  13      111.67      105.34     53.37 o 
   8   4  13      216.84      159.02     61.71 o 
   9   4  13      110.30      198.85     78.76 o 
  10   4  13      419.06      384.22     98.42 o 
  11   4  13       64.33       60.29     90.72 o 
  12   4  13      339.77       76.30    108.11 o 
   1   5  13      163.27      138.29     51.58 o 
   2   5  13      503.02      681.03     80.46 o 
   3   5  13       43.08       22.90     46.15 o 
   4   5  13     1461.83     1283.28     84.45 o 
   5   5  13      771.81      901.34     66.51 o 
   6   5  13     1786.34     1689.65    114.11 o 
   7   5  13      422.48      488.24     77.72 o 
   8   5  13     1373.12     1455.64    115.88 o 
   9   5  13      434.65      455.44    100.23 o 
  10   5  13      904.51     1134.25    170.83 o 
  11   5  13      101.49      355.78    140.34 o 
  12   5  13      117.17      270.75    155.63 o 
   0   6  13     4818.45     4533.05    236.67 o 
   1   6  13     6243.73     5745.88    202.69 o 
   2   6  13     8179.70     7461.58    199.58 o 
   3   6  13     2261.39     2261.19    128.81 o 
   4   6  13     3569.79     3393.43    156.54 o 
   5   6  13      356.25      378.17     78.59 o 
   6   6  13      797.59      838.45    110.53 o 
   7   6  13       67.06       66.13     77.80 o 
   8   6  13       10.72      169.10     86.34 o 
   9   6  13      170.67      315.88    124.44 o 
  10   6  13      137.84      206.63    107.99 o 
  11   6  13      544.21      561.83    163.99 o 
   1   7  13       31.61      105.93     67.51 o 
   2   7  13      153.92      151.93     73.13 o 
   3   7  13        6.42       36.37     59.59 o 
   4   7  13      913.54     1040.77    104.82 o 
   5   7  13      404.13      625.99     90.11 o 
   6   7  13      297.12      165.92     95.31 o 
   7   7  13       64.66       18.86     76.18 o 
   8   7  13      999.04     1418.69    171.33 o 
   9   7  13       26.75      171.38    131.69 o 
  10   7  13      364.72      275.00    118.21 o 
  11   7  13       24.13     -141.51    150.23 o 
   0   8  13     4014.61     3799.98    295.26 o 
   1   8  13     1650.08     1717.50    154.23 o 
   2   8  13     4021.04     3878.70    194.36 o 
   3   8  13      241.43      417.12     92.16 o 
   4   8  13     1037.31     1209.73    115.07 o 
   5   8  13      962.13      908.85    111.30 o 
   6   8  13      466.83      619.32    131.89 o 
   7   8  13        8.52       19.94     75.09 o 
   8   8  13        8.01      116.61    120.82 o 
   9   8  13       53.25      205.30    125.78 o 
  10   8  13       85.54      236.82    154.10 o 
   1   9  13      198.72      247.20    105.16 o 
   2   9  13       45.82       82.68     86.57 o 
   3   9  13      268.72       66.35     80.58 o 
   4   9  13       12.32       13.62     76.21 o 
   5   9  13      433.98      251.27     96.29 o 
   6   9  13      223.84      196.37     99.28 o 
   7   9  13      291.60      534.97    152.72 o 
   8   9  13      136.08      206.41    145.61 o 
   9   9  13      334.35       88.70    131.45 o 
   0  10  13     1766.23     1802.17    242.53 o 
   1  10  13      305.02      385.24    116.27 o 
   2  10  13      491.49      546.99    128.03 o 
   3  10  13      506.42      331.77    158.64 o 
   4  10  13      742.54      905.20    189.67 o 
   5  10  13       27.30        0.88    106.93 o 
   6  10  13       76.95     -159.29    162.41 o 
   7  10  13        7.40     -166.86    166.86 o 
   8  10  13       17.92       42.33    162.87 o 
   1  11  13       14.66      -45.47     90.41 o 
   2  11  13        2.84       50.90    100.66 o 
   3  11  13      306.07      126.19    123.88 o 
   4  11  13       17.52       43.28    130.40 o 
   5  11  13       35.36       92.22    143.62 o 
   6  11  13       37.33       55.88    149.66 o 
   0  12  13       67.29       15.41    158.25 o 
   1  12  13       33.20      -90.12    139.11 o 
   2  12  13      220.24      288.26    133.87 o 
   3  12  13       61.96       66.95    138.91 o 
   0   0  14     1816.93     1846.80    104.68 o 
   1   0  14    47694.93    44724.86   1242.56 o 
   2   0  14     6048.24     5773.48    153.94 o 
   3   0  14    28723.81    29126.46    897.62 o 
   4   0  14     2372.12     2094.79    118.17 o 
   5   0  14     3955.59     3620.43    160.83 o 
   6   0  14     1863.41     2038.04    140.61 o 
   7   0  14     4961.98     4336.66    207.72 o 
   8   0  14       13.97      189.01    127.21 o 
   9   0  14     1973.46     1853.93    177.27 o 
  10   0  14      220.73      188.27    129.14 o 
  11   0  14     1329.56     1706.91    235.15 o 
  12   0  14      119.56      175.70    195.04 o 
  13   0  14     2681.34     2306.99    367.26 o 
   1   1  14      863.12      949.51     58.88 o 
   2   1  14      189.16      155.57     32.86 o 
   3   1  14        0.00       39.66     43.86 o 
   4   1  14      417.52      502.00     48.65 o 
   5   1  14      113.46      153.04     51.05 o 
   6   1  14      668.19      776.57     72.67 o 
   7   1  14      592.18      674.64     70.95 o 
   8   1  14     1427.84     1444.24    104.81 o 
   9   1  14       80.74      111.65     69.03 o 
  10   1  14       27.16       56.92     73.68 o 
  11   1  14       15.45       83.02     99.13 o 
  12   1  14       72.54      187.65    116.53 o 
  13   1  14        3.35        3.60    127.20 o 
   0   2  14     2996.17     3008.21    153.07 o 
   1   2  14    36562.91    36599.85    710.19 o 
   2   2  14      275.93      328.69     57.94 o 
   3   2  14    17991.66    16845.90    467.37 o 
   4   2  14     1173.47     1081.85     70.49 o 
   5   2  14    12800.40    12464.19    268.91 o 
   6   2  14     1412.66     1370.81     92.10 o 
   7   2  14      119.95       95.26     56.02 o 
   8   2  14     1187.63     1261.35     98.51 o 
   9   2  14       95.87      230.17     72.63 o 
  10   2  14      234.48      215.60     77.34 o 
  11   2  14     1890.46     1761.37    166.54 o 
  12   2  14        7.63      -50.68    101.51 o 
  13   2  14     1163.59      880.71    211.47 o 
   1   3  14       11.96      -15.66     45.54 o 
   2   3  14      359.53      457.03     81.87 o 
   3   3  14       37.68       12.96     33.26 o 
   4   3  14      527.01      620.09     63.17 o 
   5   3  14       33.06      156.94     77.86 o 
   6   3  14      600.62      945.50    119.45 o 
   7   3  14        0.36      287.94    117.50 o 
   8   3  14      421.46      651.91     77.99 o 
   9   3  14      221.14      370.92     85.48 o 
  10   3  14      113.33       99.55     76.48 o 
  11   3  14       35.37      146.27     94.90 o 
  12   3  14        2.77       45.32    138.47 o 
   0   4  14       29.88      117.00     69.38 o 
   1   4  14    12458.61    12364.36    308.25 o 
   2   4  14      139.76      195.75     73.11 o 
   3   4  14    11879.26    11580.87    296.27 o 
   4   4  14      292.02      192.66     55.22 o 
   5   4  14     1549.53     1573.12     97.05 o 
   6   4  14       43.39      108.45     47.57 o 
   7   4  14     1081.01     1383.61     89.43 o 
   8   4  14      480.85      229.93     62.26 o 
   9   4  14       93.74      133.06     76.44 o 
  10   4  14      111.15      323.47     94.82 o 
  11   4  14      482.48      506.72    144.07 o 
  12   4  14       44.21      -88.88    120.37 o 
   1   5  14       80.62      330.86     74.92 o 
   2   5  14        2.24       52.77     53.31 o 
   3   5  14        9.48       39.80     52.96 o 
   4   5  14       36.49       68.96     60.02 o 
   5   5  14        0.66       22.13     51.24 o 
   6   5  14      743.07     1169.26    156.32 o 
   7   5  14        5.64       13.59     62.65 o 
   8   5  14       18.22      -82.65     83.62 o 
   9   5  14       24.02      -43.00     84.94 o 
  10   5  14      194.29      164.29    109.27 o 
  11   5  14       78.85       50.79    108.19 o 
  12   5  14      151.38      -51.23    127.62 o 
   0   6  14     1653.45     1458.85    149.62 o 
   1   6  14     2846.29     2930.16    150.13 o 
   2   6  14      108.55      182.81     63.65 o 
   3   6  14     1408.97     1371.54    118.74 o 
   4   6  14       53.67       15.10     56.88 o 
   5   6  14      905.66      977.20    108.72 o 
   6   6  14        0.06      484.51    149.44 o 
   7   6  14      147.11      151.23    104.13 o 
   8   6  14        5.33      -39.52     80.52 o 
   9   6  14        3.54       72.18     96.86 o 
  10   6  14       72.58     -109.67    109.67 o 
  11   6  14       47.99       62.19    120.40 o 
   1   7  14        0.04       14.07     68.28 o 
   2   7  14      219.69      330.33     87.35 o 
   3   7  14       17.14      259.43     82.28 o 
   4   7  14      229.34      256.79     91.03 o 
   5   7  14       71.45      106.36     83.02 o 
   6   7  14       52.09      282.52    126.30 o 
   7   7  14        8.60      345.72    159.20 o 
   8   7  14      279.76      281.64    126.70 o 
   9   7  14        0.28       99.42    114.68 o 
  10   7  14       76.89       82.63    117.88 o 
   0   8  14       14.84       62.40    161.29 o 
   1   8  14        1.18       45.36     76.09 o 
   2   8  14     1030.09      932.00    110.98 o 
   3   8  14       16.53       12.67     72.00 o 
   4   8  14      130.46      100.89     78.39 o 
   5   8  14       92.22      230.58    111.05 o 
   6   8  14      147.38      391.02    118.52 o 
   7   8  14       12.51        9.47     90.06 o 
   8   8  14        0.35       70.06    118.48 o 
   9   8  14       27.09      124.52    143.12 o 
  10   8  14        0.29      -10.08    171.02 o 
   1   9  14        6.26      147.66     98.43 o 
   2   9  14        4.05       39.94     90.54 o 
   3   9  14       79.13      -29.58     88.17 o 
   4   9  14       80.64       69.27     77.82 o 
   5   9  14       11.57      112.59     93.44 o 
   6   9  14      170.78      249.58    111.64 o 
   7   9  14       37.40      179.92    178.22 o 
   8   9  14       17.00       62.03    134.35 o 
   0  10  14      342.40      479.91    231.01 o 
   1  10  14      462.48      393.95    125.05 o 
   2  10  14      611.01      518.29    134.52 o 
   3  10  14      475.63      467.86    139.76 o 
   4  10  14      460.05      393.63    125.48 o 
   5  10  14       47.12      449.24    339.44 o 
   6  10  14        9.68      161.47    155.33 o 
   7  10  14       26.37      130.55    195.05 o 
   1  11  14       18.01      -37.20     96.45 o 
   2  11  14        0.20      -58.68    101.65 o 
   3  11  14       15.79       -4.30    106.12 o 
   4  11  14        2.86       56.19    122.91 o 
   5  11  14       19.08       66.30    159.54 o 
   0  12  14      252.58      108.09    222.26 o 
   1  12  14      697.08      366.10    169.30 o 
   1   1  15      234.56      391.94     56.10 o 
   2   1  15     2579.61     2702.53    113.72 o 
   3   1  15     3028.93     2925.01    108.02 o 
   4   1  15     8826.56     8583.67    207.36 o 
   5   1  15     5683.01     5583.95    162.25 o 
   6   1  15     9578.56     9352.95    262.36 o 
   7   1  15     4217.36     4204.24    159.30 o 
   8   1  15     6519.29     6991.83    226.35 o 
   9   1  15     1782.71     1819.59    114.08 o 
  10   1  15     4948.88     4830.47    209.22 o 
  11   1  15      467.52      442.04    117.88 o 
  12   1  15     1159.44     1092.84    178.66 o 
   0   2  15       46.02      -26.61     78.62 o 
   1   2  15     2697.48     2768.85    112.40 o 
   2   2  15      298.21      458.99     64.99 o 
   3   2  15       35.05      -40.40     49.54 o 
   4   2  15      481.70      660.80     70.40 o 
   5   2  15     1557.79     1385.39     89.55 o 
   6   2  15       23.82      113.18     63.64 o 
   7   2  15        9.82      -25.13     52.99 o 
   8   2  15      556.50      525.80     80.11 o 
   9   2  15        2.18       24.41     64.35 o 
  10   2  15      173.53      109.80     75.13 o 
  11   2  15      147.88      196.00    110.35 o 
  12   2  15       85.39      -26.47    114.05 o 
   1   3  15      529.00      617.92     72.44 o 
   2   3  15      513.29      706.59     75.94 o 
   3   3  15     1696.39     1830.81    121.64 o 
   4   3  15     5640.55     5573.65    166.93 o 
   5   3  15     1519.98     1781.39     99.43 o 
   6   3  15     5830.49     6102.52    207.17 o 
   7   3  15     1673.35     1997.18    208.99 o 
   8   3  15     5725.58     5206.82    189.76 o 
   9   3  15     1467.89     1549.82    128.27 o 
  10   3  15     1716.43     1568.94    170.70 o 
  11   3  15      247.84      301.13    119.81 o 
  12   3  15     1497.06     1767.47    243.87 o 
   0   4  15        8.61      176.57     88.46 o 
   1   4  15     1787.71     2013.45    110.68 o 
   2   4  15       17.99      172.94     63.47 o 
   3   4  15     2327.10     2579.35    143.51 o 
   4   4  15       43.42      -25.04     75.94 o 
   5   4  15      207.54      420.77    105.77 o 
   6   4  15      424.45      411.14     69.38 o 
   7   4  15      580.22      696.11    104.16 o 
   8   4  15       69.68       36.77     75.06 o 
   9   4  15       71.39       76.05     83.46 o 
  10   4  15      566.16      614.40    133.71 o 
  11   4  15        3.27      -63.53    112.64 o 
  12   4  15       22.63      275.97    172.78 o 
   1   5  15       80.02      206.95     68.63 o 
   2   5  15     2981.91     2861.12    141.87 o 
   3   5  15      185.69      167.71     63.25 o 
   4   5  15      206.70      218.00     68.04 o 
   5   5  15     1080.15     1041.01    118.28 o 
   6   5  15     1571.25     1736.23    128.85 o 
   7   5  15      701.10      810.41    122.61 o 
   8   5  15     1244.88     1449.18    142.57 o 
   9   5  15      178.51      402.21    124.29 o 
  10   5  15      754.29      776.57    149.60 o 
  11   5  15      158.25      227.08    143.41 o 
   0   6  15      806.23     1060.35    173.87 o 
   1   6  15     1761.95     2028.32    121.79 o 
   2   6  15       76.67      222.25     65.38 o 
   3   6  15     1909.33     2053.09    138.24 o 
   4   6  15        1.12      104.33     74.60 o 
   5   6  15      835.26      867.04    118.24 o 
   6   6  15      139.85       97.68     79.79 o 
   7   6  15       72.33      122.29     92.10 o 
   8   6  15      417.80      400.51    146.51 o 
   9   6  15       92.54      153.14    126.74 o 
  10   6  15      120.58      -83.46    116.11 o 
  11   6  15       79.83       13.00    122.58 o 
   1   7  15        0.13      -55.90     74.46 o 
   2   7  15      366.89      427.49    104.04 o 
   3   7  15       38.25      114.73     79.43 o 
   4   7  15        2.38       -7.60     68.08 o 
   5   7  15      142.44      216.89    145.78 o 
   6   7  15        1.77       89.37     79.94 o 
   7   7  15       68.22       -9.95     85.25 o 
   8   7  15        0.45       13.46    118.82 o 
   9   7  15        5.21      161.26    134.30 o 
  10   7  15       13.21      105.17    145.97 o 
   0   8  15      148.97      374.06    148.80 o 
   1   8  15     1360.34     1188.81    137.54 o 
   2   8  15      630.76      786.25    102.37 o 
   3   8  15      991.60     1244.34    132.03 o 
   4   8  15       60.96      139.25     83.72 o 
   5   8  15      390.61      557.76    148.17 o 
   6   8  15       14.72        2.63     80.37 o 
   7   8  15       87.57      280.71    125.84 o 
   8   8  15       99.15      168.54    123.44 o 
   9   8  15       17.42      126.58    141.71 o 
   1   9  15       50.41       -5.24     80.45 o 
   2   9  15      100.66      149.91    122.71 o 
   3   9  15        2.66      131.44    115.09 o 
   4   9  15       25.68       34.48     83.89 o 
   5   9  15      167.19      137.14     88.45 o 
   6   9  15      212.14      155.14    107.30 o 
   7   9  15       58.18       32.02    107.34 o 
   8   9  15      140.95      -16.37    150.59 o 
   0  10  15      936.83      699.27    200.07 o 
   1  10  15      294.04      305.07    121.31 o 
   2  10  15      334.56      253.95    116.02 o 
   3  10  15      258.98      415.15    142.33 o 
   4  10  15      451.34      248.86    115.11 o 
   5  10  15       69.95        6.86    119.69 o 
   6  10  15        6.36       -5.29    144.40 o 
   1  11  15        3.27       70.68    102.26 o 
   2  11  15       40.25      141.23    108.84 o 
   3  11  15      179.03      102.28    120.33 o 
   4  11  15      237.61      264.05    148.44 o 
   0   0  16     1782.60     1706.10    242.45 o 
   1   0  16     1682.70     1686.78    171.38 o 
   2   0  16     8898.12     8146.63    250.26 o 
   3   0  16      524.54      436.31    131.34 o 
   4   0  16     3942.54     3990.68    236.45 o 
   5   0  16        9.15       85.69    104.90 o 
   6   0  16      193.39       98.61     76.80 o 
   7   0  16     1132.42     1270.30    160.04 o 
   8   0  16       30.98      196.85    104.21 o 
   9   0  16      159.75      149.18     96.04 o 
  10   0  16       36.13       88.86    107.50 o 
  11   0  16       67.17      109.73    136.72 o 
  12   0  16      181.53      168.55    214.13 o 
   1   1  16      345.98      341.63     68.31 o 
   2   1  16       71.17      120.78     44.37 o 
   3   1  16      146.82      217.75     56.01 o 
   4   1  16       67.25       99.99     47.79 o 
   5   1  16     1458.73     1481.85     92.19 o 
   6   1  16       46.44      132.26     55.57 o 
   7   1  16       64.29      231.88     64.97 o 
   8   1  16      111.22      119.82     60.47 o 
   9   1  16      598.73      547.92     91.53 o 
  10   1  16      183.87      136.60     89.55 o 
  11   1  16      117.56      182.07    104.37 o 
  12   1  16      109.30      313.11    164.33 o 
   0   2  16     7136.04     6894.36    277.91 o 
   1   2  16      841.81      882.54     76.20 o 
   2   2  16     3775.46     3979.66    150.08 o 
   3   2  16      405.04      553.29     72.57 o 
   4   2  16      987.28      982.17     96.44 o 
   5   2  16      444.74      487.14     69.65 o 
   6   2  16      968.85     1050.47     95.42 o 
   7   2  16       39.83       20.78     60.17 o 
   8   2  16      117.60      289.81     82.27 o 
   9   2  16        0.89       23.47     72.89 o 
  10   2  16      153.67      111.00     86.92 o 
  11   2  16        2.63     -105.57    111.25 o 
  12   2  16      172.15     -132.48    171.75 o 
   1   3  16        4.01      -18.89     51.52 o 
   2   3  16       25.04       46.11     54.08 o 
   3   3  16     3468.73     3422.08    150.18 o 
   4   3  16      454.11      612.13     89.62 o 
   5   3  16     2554.46     2497.50    137.40 o 
   6   3  16      513.52      555.37     84.66 o 
   7   3  16     2289.24     2615.52    158.89 o 
   8   3  16      403.66      620.00    114.77 o 
   9   3  16     1388.66     1613.60    145.39 o 
  10   3  16      339.01      471.16    125.96 o 
  11   3  16      374.87      331.22    159.55 o 
  12   3  16      262.60      346.93    178.08 o 
   0   4  16     5653.41     5151.53    267.47 o 
   1   4  16      170.08      234.54     64.98 o 
   2   4  16      129.32      189.61     65.31 o 
   3   4  16      232.49      274.24     70.51 o 
   4   4  16     1586.39     1620.88    127.04 o 
   5   4  16      345.82      458.52     79.04 o 
   6   4  16       18.32      156.44     71.86 o 
   7   4  16        2.22        2.39     63.15 o 
   8   4  16       66.38      -59.09     85.78 o 
   9   4  16      194.38      261.27    103.07 o 
  10   4  16       31.96      125.80    123.98 o 
  11   4  16        1.08      -58.85    125.48 o 
   1   5  16      139.98      218.12     73.16 o 
   2   5  16      209.66      325.01    103.63 o 
   3   5  16     3293.36     3184.39    159.31 o 
   4   5  16       48.71      172.20     72.54 o 
   5   5  16     4980.85     5318.15    241.72 o 
   6   5  16      539.30      451.49     96.43 o 
   7   5  16     5462.72     5668.48    289.41 o 
   8   5  16      625.66      742.94    131.92 o 
   9   5  16     2040.08     2310.41    225.24 o 
  10   5  16      582.25     1022.38    184.90 o 
  11   5  16      829.39     1007.30    233.71 o 
   0   6  16     1141.26     1230.17    171.59 o 
   1   6  16      468.49      596.90     88.07 o 
   2   6  16      931.72     1013.27     98.31 o 
   3   6  16      576.61      366.20     91.15 o 
   4   6  16       73.23      253.88     88.55 o 
   5   6  16       18.92       79.34     79.62 o 
   6   6  16       20.09      -55.70     79.24 o 
   7   6  16      200.88      224.47    108.57 o 
   8   6  16        4.61      134.94    158.31 o 
   9   6  16       11.03       64.63    112.70 o 
  10   6  16       19.39       80.44    119.88 o 
   1   7  16     1555.18     1262.70    119.37 o 
   2   7  16       21.69       27.78     71.15 o 
   3   7  16     1475.45     1620.65    147.20 o 
   4   7  16       56.01      172.19     87.76 o 
   5   7  16     3894.66     4024.84    233.98 o 
   6   7  16       90.79       80.88     85.09 o 
   7   7  16     3338.70     3432.68    240.57 o 
   8   7  16      273.08      267.64    135.85 o 
   9   7  16     1981.81     1634.45    220.59 o 
   0   8  16       45.17       34.44    120.18 o 
   1   8  16      307.80      486.98    122.98 o 
   2   8  16      601.87      536.47    131.25 o 
   3   8  16       58.62      206.00     95.29 o 
   4   8  16       62.40       29.42     80.59 o 
   5   8  16      312.15      554.62    149.51 o 
   6   8  16       53.28      -70.70     99.99 o 
   7   8  16        2.88       53.64    107.07 o 
   8   8  16        6.81       34.32    115.65 o 
   1   9  16      146.10      151.36    107.39 o 
   2   9  16       44.72      -29.97     88.35 o 
   3   9  16     1007.08     1060.10    153.61 o 
   4   9  16        7.30      -35.79     99.62 o 
   5   9  16     1029.37      964.22    179.50 o 
   6   9  16        9.68      112.09    110.60 o 
   7   9  16     1789.21     1191.35    219.96 o 
   0  10  16      502.25      288.67    171.72 o 
   1  10  16       25.37       88.60    104.04 o 
   2  10  16      127.93      336.29    176.63 o 
   3  10  16      114.17      130.08    109.32 o 
   4  10  16       66.07      219.27    131.39 o 
   5  10  16        2.45      -57.16    127.14 o 
   6  10  16       54.00      136.31    186.20 o 
   1  11  16       28.91       14.34    101.46 o 
   2  11  16        0.55      124.29    127.05 o 
   3  11  16      356.59      126.29    137.61 o 
   1   1  17       40.92      -40.38     47.51 o 
   2   1  17       14.04       -1.11     36.55 o 
   3   1  17      420.42      562.58     77.53 o 
   4   1  17      490.43      377.98     71.88 o 
   5   1  17       25.62       56.59     51.67 o 
   6   1  17      327.84      268.61     68.74 o 
   7   1  17      190.19      151.06     73.57 o 
   8   1  17       20.43       69.11     63.70 o 
   9   1  17      329.23      519.92    110.72 o 
  10   1  17        1.02      -88.24     88.24 o 
  11   1  17      111.33      -10.79     97.03 o 
  12   1  17        4.05       69.22    158.40 o 
   0   2  17     6162.61     5571.74    255.82 o 
   1   2  17      656.95      597.51     74.72 o 
   2   2  17     1758.87     1876.23    110.44 o 
   3   2  17      212.36      163.15     66.68 o 
   4   2  17     3579.78     3488.83    150.55 o 
   5   2  17       29.04       20.71     61.51 o 
   6   2  17      116.60      165.60     69.92 o 
   7   2  17       18.81      -65.11     65.11 o 
   8   2  17        5.65      109.16     69.99 o 
   9   2  17      218.41      263.52     91.66 o 
  10   2  17       67.45       13.62     74.10 o 
  11   2  17       35.03      367.25    193.35 o 
  12   2  17      138.06      -31.81    196.45 o 
   1   3  17      245.43      172.28     63.97 o 
   2   3  17      753.45      821.01     89.09 o 
   3   3  17      431.90      398.87    102.84 o 
   4   3  17      536.86      537.38     82.78 o 
   5   3  17      431.36      506.36     87.68 o 
   6   3  17      280.03      265.13     83.95 o 
   7   3  17       57.12      154.70     77.00 o 
   8   3  17      421.10      391.49     94.42 o 
   9   3  17       37.46       52.24     87.12 o 
  10   3  17      318.71      481.23    138.33 o 
  11   3  17       51.59      156.45    163.85 o 
   0   4  17     6855.73     6677.63    326.16 o 
   1   4  17     2172.37     2087.72    124.42 o 
   2   4  17     9117.33     8705.27    282.38 o 
   3   4  17      623.05      810.52    102.28 o 
   4   4  17     1165.26     1175.22    123.70 o 
   5   4  17      194.20       78.03     74.47 o 
   6   4  17     1496.01     1588.54    126.01 o 
   7   4  17      210.22      469.07    109.32 o 
   8   4  17      116.82      146.95     99.46 o 
   9   4  17      155.72      158.07    106.78 o 
  10   4  17      372.55      506.80    147.52 o 
  11   4  17      510.15      559.81    175.37 o 
   1   5  17        0.13       32.64     63.89 o 
   2   5  17      290.65      317.98     85.99 o 
   3   5  17      274.84      302.29     80.72 o 
   4   5  17       36.33       69.95     64.99 o 
   5   5  17      163.13      213.53     87.26 o 
   6   5  17      709.03      644.33    122.92 o 
   7   5  17       29.70       50.43     79.76 o 
   8   5  17      599.64      696.27    145.53 o 
   9   5  17        2.50     -141.91    141.91 o 
  10   5  17        9.16      235.68    199.86 o 
   0   6  17     6960.12     5873.95    370.25 o 
   1   6  17     1448.39     1537.71    123.14 o 
   2   6  17     4813.26     4685.82    207.48 o 
   3   6  17      856.17      596.40    104.62 o 
   4   6  17     4009.55     3785.37    220.60 o 
   5   6  17      237.22      371.37    114.09 o 
   6   6  17      930.00     1120.54    138.80 o 
   7   6  17       14.00       38.20    101.32 o 
   8   6  17        0.56     -111.59    113.92 o 
   9   6  17      246.94      329.82    148.07 o 
  10   6  17        4.25      -16.10    125.84 o 
   1   7  17       34.89      104.88     90.65 o 
   2   7  17        7.85        8.15     78.80 o 
   3   7  17      145.33      117.44     94.49 o 
   4   7  17      213.56      293.00     97.10 o 
   5   7  17        6.57      -81.56     87.22 o 
   6   7  17      206.65      207.64    100.55 o 
   7   7  17       39.92       33.76     95.78 o 
   8   7  17      152.55      150.32    132.35 o 
   9   7  17        4.01      -11.73    128.52 o 
   0   8  17     4613.65     3829.94    351.56 o 
   1   8  17     1278.23     1269.72    153.67 o 
   2   8  17     3040.48     3092.52    220.72 o 
   3   8  17     1247.72     1049.27    138.92 o 
   4   8  17     2544.16     2396.35    183.12 o 
   5   8  17        7.30      -86.93     90.32 o 
   6   8  17      157.02      209.58    127.43 o 
   7   8  17        0.84      -53.74    111.30 o 
   8   8  17       47.94      436.50    167.14 o 
   1   9  17        0.21      -69.90    100.53 o 
   2   9  17        7.65       21.47     92.34 o 
   3   9  17       28.49      -51.17    102.51 o 
   4   9  17      126.75      245.39    118.60 o 
   5   9  17        1.95      257.39    138.45 o 
   6   9  17      111.19      -93.66    124.78 o 
   7   9  17      140.44      137.71    172.06 o 
   0  10  17      715.56      389.64    188.07 o 
   1  10  17      590.07      706.27    153.72 o 
   2  10  17     1282.83     1548.05    192.48 o 
   3  10  17      211.81      156.15    111.93 o 
   4  10  17      220.23      213.43    131.44 o 
   5  10  17      114.47      172.06    147.18 o 
   0   0  18     1004.57     1001.01    240.67 o 
   1   0  18    13129.30    12998.84    636.67 o 
   2   0  18      370.10      429.02    145.27 o 
   3   0  18     7235.68     6921.46    424.41 o 
   4   0  18      875.49      999.92    120.15 o 
   5   0  18     2691.89     2845.67    216.19 o 
   6   0  18      629.55      606.52    122.07 o 
   7   0  18       17.47      115.21    136.00 o 
   8   0  18      826.25      846.74    148.54 o 
   9   0  18      568.79      501.14    147.28 o 
  10   0  18      206.84      231.68    152.33 o 
  11   0  18     1055.59     1827.19    461.19 o 
   1   1  18      373.05      623.43    109.26 o 
   2   1  18      116.69      184.30     67.22 o 
   3   1  18      148.60       17.06     56.17 o 
   4   1  18      297.58      452.66    100.40 o 
   5   1  18        5.58      157.87    100.36 o 
   6   1  18       18.90      111.82     77.93 o 
   7   1  18        9.04       23.72     62.13 o 
   8   1  18      188.34        2.02     73.19 o 
   9   1  18        3.21      117.54     86.85 o 
  10   1  18       51.02      -63.50    100.54 o 
  11   1  18       31.99     -117.22    167.22 o 
   0   2  18       41.65      199.37     86.79 o 
   1   2  18     8597.15     8204.17    248.66 o 
   2   2  18     1097.73     1162.87     92.17 o 
   3   2  18     4328.57     4601.33    183.84 o 
   4   2  18      384.04      598.15     84.03 o 
   5   2  18     1720.67     2025.46    168.22 o 
   6   2  18      374.22      503.69     96.25 o 
   7   2  18      294.18      385.71     93.83 o 
   8   2  18      412.18      517.26    108.51 o 
   9   2  18      113.92       51.99     83.19 o 
  10   2  18      119.42       32.23    112.72 o 
  11   2  18      447.29      117.13    135.67 o 
   1   3  18      330.05      547.23     83.14 o 
   2   3  18      249.15      425.51     99.56 o 
   3   3  18       73.95       91.70     86.32 o 
   4   3  18      420.91      469.18    113.82 o 
   5   3  18       63.24       15.62     63.70 o 
   6   3  18     2397.67     2303.60    156.94 o 
   7   3  18       11.54       -1.30     67.23 o 
   8   3  18      385.88      551.35    115.30 o 
   9   3  18       41.80       40.19    100.89 o 
  10   3  18      417.87      481.46    187.87 o 
  11   3  18      147.77      404.47    260.54 o 
   0   4  18      163.47      336.85    111.46 o 
   1   4  18     3669.95     3560.20    173.36 o 
   2   4  18       21.85       99.51     74.80 o 
   3   4  18     3575.97     3686.61    187.84 o 
   4   4  18      139.02      237.78     76.93 o 
   5   4  18      596.69      732.96    117.84 o 
   6   4  18      202.03      204.76     95.84 o 
   7   4  18      118.59       34.36     82.00 o 
   8   4  18       29.30       83.21    107.52 o 
   9   4  18       22.44      109.12    109.69 o 
  10   4  18      183.32      103.80    125.80 o 
   1   5  18       76.03       96.11     73.06 o 
   2   5  18      435.74      456.95     99.24 o 
   3   5  18      379.86      290.55     96.89 o 
   4   5  18     2601.20     2616.39    171.28 o 
   5   5  18      233.02      329.70    101.55 o 
   6   5  18     1210.20     1352.64    143.70 o 
   7   5  18      162.30      273.76    116.98 o 
   8   5  18     1931.44     1701.93    196.94 o 
   9   5  18       90.18       -8.23    108.90 o 
  10   5  18      482.00      433.03    166.18 o 
   0   6  18       79.67      344.18    146.71 o 
   1   6  18     1060.06     1431.51    119.79 o 
   2   6  18      407.92      485.90    102.07 o 
   3   6  18     1100.96     1128.98    124.07 o 
   4   6  18      100.45       47.03     76.20 o 
   5   6  18      607.11      770.91    132.16 o 
   6   6  18        8.15      105.90     93.25 o 
   7   6  18       36.16      152.06    100.95 o 
   8   6  18       15.31      -12.47     91.16 o 
   9   6  18       22.86       24.58    115.93 o 
   1   7  18       62.05      171.15     89.66 o 
   2   7  18      591.34      516.51    107.00 o 
   3   7  18        5.57      171.10     87.16 o 
   4   7  18      742.83      872.07    133.26 o 
   5   7  18       45.95      220.41    107.40 o 
   6   7  18     1298.95     1493.97    186.57 o 
   7   7  18      102.37      163.43    115.45 o 
   8   7  18      698.49      730.65    185.89 o 
   0   8  18     1045.28     1439.01    228.51 o 
   1   8  18      166.58      160.89    102.10 o 
   2   8  18      316.19      340.31    126.57 o 
   3   8  18       15.51      -61.45     99.37 o 
   4   8  18      557.63      697.53    118.64 o 
   5   8  18       51.40      199.43    112.15 o 
   6   8  18       33.37      251.78    127.73 o 
   7   8  18      139.32      297.88    152.07 o 
   1   9  18       13.79       47.31     92.39 o 
   2   9  18       25.03      -13.69     90.04 o 
   3   9  18       17.44       61.07     99.92 o 
   4   9  18      502.32      487.59    140.56 o 
   5   9  18        7.95      136.65    125.84 o 
   6   9  18      296.46      308.73    166.01 o 
   0  10  18      554.97      677.35    224.78 o 
   1  10  18      100.40      -35.32    103.66 o 
   2  10  18      377.41      199.57    123.71 o 
   3  10  18       17.27       13.94    102.58 o 
   1   1  19      160.93      105.77     89.29 o 
   2   1  19     1590.60     1506.82    151.45 o 
   3   1  19     1775.38     1928.62    159.12 o 
   4   1  19     3391.37     3903.31    198.81 o 
   5   1  19     2084.99     2003.48    154.81 o 
   6   1  19     6060.63     6034.05    274.87 o 
   7   1  19     1465.76     1382.36    148.17 o 
   8   1  19     4417.21     4284.02    243.90 o 
   9   1  19      847.26      567.05    129.94 o 
  10   1  19     2538.60     2166.81    277.56 o 
  11   1  19      115.59      192.44    211.52 o 
   0   2  19       93.97      155.53    149.63 o 
   1   2  19      882.94     1011.91    108.25 o 
   2   2  19      350.38      443.05     91.00 o 
   3   2  19      847.22      890.20    113.64 o 
   4   2  19        2.02      -20.90     72.00 o 
   5   2  19      360.49      433.91     99.22 o 
   6   2  19      118.57      113.59     91.87 o 
   7   2  19        9.72       32.35     88.01 o 
   8   2  19        3.98       59.43     85.66 o 
   9   2  19        0.06     -105.72    105.72 o 
  10   2  19       64.03      316.87    165.57 o 
  11   2  19       68.29      -96.37    211.39 o 
   1   3  19      139.72      211.74     71.52 o 
   2   3  19      805.56     1206.05    111.08 o 
   3   3  19      724.57      894.18    110.51 o 
   4   3  19     3219.68     3443.75    177.25 o 
   5   3  19     2460.29     2357.80    151.84 o 
   6   3  19     2854.02     2953.36    182.71 o 
   7   3  19     1864.66     1746.54    151.83 o 
   8   3  19     2653.14     3060.62    242.82 o 
   9   3  19      434.55      252.11    123.52 o 
  10   3  19     1713.95     1400.74    246.32 o 
   0   4  19      364.21      358.08    116.75 o 
   1   4  19      175.74      239.65     87.49 o 
   2   4  19       16.39      -10.60     68.03 o 
   3   4  19      644.02      676.05     99.74 o 
   4   4  19      415.83      276.25     86.52 o 
   5   4  19       84.18       61.65     95.02 o 
   6   4  19        6.75        3.94     68.37 o 
   7   4  19       13.32       78.02     91.77 o 
   8   4  19      347.66      320.24    123.61 o 
   9   4  19       59.34       56.77    127.12 o 
  10   4  19        0.90      456.82    227.79 o 
   1   5  19      183.46      266.28     97.91 o 
   2   5  19       81.89      269.31     85.49 o 
   3   5  19      758.86      846.65    160.24 o 
   4   5  19      330.37      666.92    161.73 o 
   5   5  19      570.82      596.16    110.37 o 
   6   5  19      469.37      531.11    125.18 o 
   7   5  19      674.91      530.14    138.54 o 
   8   5  19      708.15      718.45    155.12 o 
   9   5  19      480.51      484.65    179.26 o 
   0   6  19       90.70      125.80    115.64 o 
   1   6  19       33.30      225.38     96.01 o 
   2   6  19      161.13      256.34    102.02 o 
   3   6  19       13.91      102.82     88.86 o 
   4   6  19       13.48       31.41     89.30 o 
   5   6  19       13.32       -1.76     79.00 o 
   6   6  19      126.17      203.60    117.57 o 
   7   6  19        3.45      190.20    121.17 o 
   8   6  19        1.43       46.99    123.97 o 
   9   6  19        6.49      -74.62    132.20 o 
   1   7  19        1.55       74.12     88.73 o 
   2   7  19        2.33      -95.37     95.37 o 
   3   7  19       57.70      108.58    104.17 o 
   4   7  19        0.13       96.78     92.43 o 
   5   7  19       35.89      180.07    122.61 o 
   6   7  19        3.01      -16.72    105.26 o 
   7   7  19       90.72      167.08    121.95 o 
   8   7  19        0.88      228.73    142.20 o 
   0   8  19        3.47       72.67    135.18 o 
   1   8  19        2.42      -15.65     93.86 o 
   2   8  19       51.16      -21.05     99.25 o 
   3   8  19        0.09      -11.99    100.21 o 
   4   8  19        0.06      161.61    130.35 o 
   5   8  19       14.14      117.72    119.49 o 
   6   8  19       90.78       68.44    128.13 o 
   1   9  19        8.00     -109.69    109.69 o 
   2   9  19       30.80       40.25    105.78 o 
   3   9  19       11.69      276.56    123.64 o 
   4   9  19      302.24      154.72    141.48 o 
   5   9  19       30.96      199.36    137.35 o 
   0  10  19       29.96       -8.48    435.79 o 
   1  10  19        0.26      136.13    143.76 o 
   0   0  20    10417.64     9448.00    774.75 o 
   1   0  20     1640.76     1662.03    224.54 o 
   2   0  20     6679.00     7135.61    533.18 o 
   3   0  20      801.53      983.16    209.81 o 
   4   0  20     4477.23     4348.69    382.70 o 
   5   0  20      767.90      949.68    208.13 o 
   6   0  20      622.93     1108.79    229.84 o 
   7   0  20      175.22       46.57    135.42 o 
   8   0  20        2.12      232.03    188.71 o 
   9   0  20      153.75      211.69    198.69 o 
  10   0  20      393.59      301.82    205.44 o 
   1   1  20       11.87      140.78    103.14 o 
   2   1  20       66.35      -60.14     85.07 o 
   3   1  20      531.86      827.27    131.24 o 
   4   1  20      101.73      161.24    100.95 o 
   5   1  20      101.66       83.38     93.62 o 
   6   1  20       42.97      138.85    108.47 o 
   7   1  20      184.28      143.03    111.05 o 
   8   1  20      306.42      269.57    122.85 o 
   9   1  20       14.40      -15.33    139.37 o 
  10   1  20       30.15      -16.75    156.85 o 
   0   2  20     7620.24     8087.50    504.34 o 
   1   2  20      722.77      999.65    137.58 o 
   2   2  20     5806.77     5592.65    313.07 o 
   3   2  20      991.13     1296.97    163.53 o 
   4   2  20     1869.39     2085.29    158.53 o 
   5   2  20      475.79      462.78    107.25 o 
   6   2  20      611.75      780.06    127.23 o 
   7   2  20      242.53      201.17     98.27 o 
   8   2  20       43.77       95.05    107.38 o 
   9   2  20       12.94       51.79    142.38 o 
  10   2  20      293.46      460.73    219.30 o 
   1   3  20      324.71      479.37    105.96 o 
   2   3  20      223.93      290.46     90.46 o 
   3   3  20       13.70       83.65     96.33 o 
   4   3  20       41.15       76.57     85.59 o 
   5   3  20      861.95      764.71    128.54 o 
   6   3  20      275.15      250.37     99.76 o 
   7   3  20      493.43      449.82    116.38 o 
   8   3  20      144.58      -12.47    106.82 o 
   9   3  20      105.73       70.76    138.21 o 
  10   3  20      359.97      207.50    189.59 o 
   0   4  20     1435.40     1565.67    192.72 o 
   1   4  20      396.95      441.22     92.32 o 
   2   4  20     1840.17     1811.56    138.44 o 
   3   4  20      223.05      352.88    107.50 o 
   4   4  20     1029.16     1172.77    133.59 o 
   5   4  20      185.61      255.61     90.00 o 
   6   4  20      168.05      284.45    125.35 o 
   7   4  20       94.98      271.21    111.97 o 
   8   4  20       23.41      158.01    124.71 o 
   9   4  20      124.30       13.50    128.58 o 
   1   5  20       19.07        0.21     71.47 o 
   2   5  20       32.19      -80.56     80.56 o 
   3   5  20      564.76      444.14    106.44 o 
   4   5  20      179.21      365.36    114.70 o 
   5   5  20      954.17     1778.70    282.18 o 
   6   5  20       23.01      139.35    101.39 o 
   7   5  20      529.00      874.37    175.50 o 
   8   5  20      170.35      156.31    123.67 o 
   9   5  20      384.39      204.33    171.26 o 
   0   6  20      348.53      215.36    131.26 o 
   1   6  20       18.51       84.71     94.27 o 
   2   6  20      405.79      590.57    115.83 o 
   3   6  20       57.06      -17.62     81.00 o 
   4   6  20      215.09      162.35    104.37 o 
   5   6  20        1.92       -1.16     90.94 o 
   6   6  20        5.01       82.19    103.84 o 
   7   6  20       85.78       35.21    120.68 o 
   8   6  20        0.04      -66.74    158.93 o 
   1   7  20        9.27      205.80    103.83 o 
   2   7  20        3.84      -19.45     87.18 o 
   3   7  20      810.10      834.34    132.26 o 
   4   7  20       10.45      147.01    101.08 o 
   5   7  20      312.57      260.88    128.86 o 
   6   7  20       59.47      208.82    138.11 o 
   7   7  20      611.30      582.90    206.59 o 
   0   8  20        9.90       69.68    151.38 o 
   1   8  20       22.88       58.33    102.33 o 
   2   8  20       69.49       82.38    112.10 o 
   3   8  20        0.41       98.37    106.89 o 
   4   8  20        0.18       31.03     98.50 o 
   5   8  20        3.93       63.15    128.19 o 
   1   9  20       32.01       51.48    113.95 o 
   2   9  20        0.07      -92.42    109.04 o 
   3   9  20       62.01     -106.57    124.34 o 
   1   1  21       12.57       32.29    110.98 o 
   2   1  21        5.75       53.97    101.78 o 
   3   1  21      323.13      258.75    114.21 o 
   4   1  21       38.03      130.16    108.09 o 
   5   1  21      506.10      499.65    126.90 o 
   6   1  21       36.72       -8.48     99.86 o 
   7   1  21      321.29      458.56    138.51 o 
   8   1  21       13.66      115.31    124.89 o 
   9   1  21      157.82      161.33    148.98 o 
   0   2  21     1171.70     1284.46    238.14 o 
   1   2  21      230.50      400.14    121.75 o 
   2   2  21     1580.65     1677.80    179.83 o 
   3   2  21       18.51      -76.40    101.89 o 
   4   2  21       86.37      -61.33     99.30 o 
   5   2  21        6.93      -77.89    128.81 o 
   6   2  21      240.37      282.24    136.77 o 
   7   2  21       88.61      108.51    114.70 o 
   8   2  21       23.19      -30.69    109.32 o 
   9   2  21      222.40      472.15    166.25 o 
   1   3  21      279.35      349.15    118.22 o 
   2   3  21       36.23       68.75     99.00 o 
   3   3  21      122.45      181.60    118.23 o 
   4   3  21       21.12      -99.68    102.05 o 
   5   3  21      419.57      362.76    118.10 o 
   6   3  21        2.94      237.34    123.36 o 
   7   3  21      160.72      212.24    130.21 o 
   8   3  21        3.83      149.93    128.52 o 
   9   3  21      518.03      367.29    181.33 o 
   0   4  21     2824.18     2755.27    299.34 o 
   1   4  21      173.15      152.05     92.00 o 
   2   4  21     2001.79     1760.49    166.76 o 
   3   4  21       95.20       53.70     77.58 o 
   4   4  21     2611.09     2266.85    176.65 o 
   5   4  21       81.36       63.97     96.82 o 
   6   4  21      265.38      314.52    118.61 o 
   7   4  21       10.04      232.06    187.95 o 
   8   4  21        0.93      -30.25    124.07 o 
   1   5  21       10.41      186.72    137.60 o 
   2   5  21        0.83      -79.76     79.76 o 
   3   5  21       93.02      217.12    120.01 o 
   4   5  21       59.20      247.56    154.76 o 
   5   5  21       12.27       92.48    116.34 o 
   6   5  21        1.79       18.13     93.67 o 
   7   5  21      520.37     1008.41    207.62 o 
   8   5  21        0.63       17.76    138.69 o 
   0   6  21     3912.67     3449.08    301.59 o 
   1   6  21      362.74      217.08    108.89 o 
   2   6  21     2980.78     2702.00    209.16 o 
   3   6  21      124.93      123.84     99.87 o 
   4   6  21     1321.76     1061.95    153.33 o 
   5   6  21       26.83       65.93    122.13 o 
   6   6  21      296.33      150.22    128.17 o 
   7   6  21      247.41      246.60    146.68 o 
   1   7  21        5.71       -1.06     90.32 o 
   2   7  21        8.27      137.43    117.20 o 
   3   7  21        4.24       37.79    100.19 o 
   4   7  21        8.10      392.23    175.93 o 
   5   7  21        0.44      -69.10    120.31 o 
   6   7  21       47.24      105.79    141.59 o 
   0   8  21     1425.26     1522.51    316.09 o 
   1   8  21      496.24      501.55    141.95 o 
   2   8  21     1443.47     1302.10    191.83 o 
   3   8  21      245.36      333.79    137.49 o 
   4   8  21      512.43      303.43    150.09 o 
   0   0  22      677.11      745.95    283.31 o 
   1   0  22      198.35      445.67    301.04 o 
   2   0  22      270.22      328.01    184.64 o 
   3   0  22      689.76      795.81    217.55 o 
   4   0  22      126.93      242.75    167.64 o 
   5   0  22      218.49      244.68    180.48 o 
   6   0  22      190.01      182.43    163.19 o 
   7   0  22       48.93       47.85    146.81 o 
   8   0  22       63.72      140.50    258.47 o 
   9   0  22        1.47      171.08    285.60 o 
   1   1  22       40.11       60.59    105.98 o 
   2   1  22       54.39      266.23    128.40 o 
   3   1  22       27.60      -19.86    100.37 o 
   4   1  22      439.85      166.06    116.82 o 
   5   1  22        4.68     -135.05    137.26 o 
   6   1  22       33.97      186.54    153.29 o 
   7   1  22       76.10       10.39    101.11 o 
   8   1  22      128.19      182.22    156.46 o 
   9   1  22       45.87      -43.67    156.17 o 
   0   2  22      346.99      320.24    172.86 o 
   1   2  22      968.39     1249.17    172.09 o 
   2   2  22      283.64      645.52    146.51 o 
   3   2  22      464.05      435.41    139.68 o 
   4   2  22       21.66      -19.66    104.10 o 
   5   2  22       17.99      -32.56    108.11 o 
   6   2  22       28.89      -49.14    110.33 o 
   7   2  22       15.76      137.08    119.10 o 
   8   2  22       91.80        8.54    126.05 o 
   9   2  22       52.60      135.96    161.83 o 
   1   3  22        3.61     -102.68    102.68 o 
   2   3  22      347.08      402.88    124.44 o 
   3   3  22      207.66      139.92    106.81 o 
   4   3  22      592.09      901.68    195.67 o 
   5   3  22      158.97      113.31    109.71 o 
   6   3  22     1001.77     1218.75    183.62 o 
   7   3  22      217.38      311.19    143.15 o 
   8   3  22      369.86      221.39    157.68 o 
   0   4  22       50.25        6.04    222.90 o 
   1   4  22      667.93      592.27    144.51 o 
   2   4  22       91.52       44.21     98.65 o 
   3   4  22      232.80      500.60    153.99 o 
   4   4  22        0.03     -113.87    113.87 o 
   5   4  22      239.42      285.34    135.40 o 
   6   4  22        7.23      234.16    133.61 o 
   7   4  22       65.08        4.64    117.43 o 
   8   4  22       29.41       70.70    142.67 o 
   1   5  22      119.15      145.80    110.25 o 
   2   5  22      527.04      561.05    155.66 o 
   3   5  22        2.38      235.88    159.16 o 
   4   5  22     1427.48     1200.61    198.50 o 
   5   5  22       76.15     -132.17    132.17 o 
   6   5  22     1205.47     1312.97    226.61 o 
   7   5  22      132.77       50.61    143.08 o 
   0   6  22      376.16      317.45    218.49 o 
   1   6  22      264.59      195.40    126.16 o 
   2   6  22       33.22      -24.61    103.48 o 
   3   6  22      105.03       -9.42    112.01 o 
   4   6  22      237.45      140.73    122.70 o 
   5   6  22      239.56      467.20    157.50 o 
   6   6  22        8.79       54.53    141.60 o 
   1   7  22        9.63       13.24    124.63 o 
   2   7  22      285.12      177.75    138.75 o 
   3   7  22       35.77       18.30    114.51 o 
   4   7  22      700.75     1227.56    431.60 o 
   5   7  22      105.73       58.63    144.60 o 
   0   8  22       94.68      -45.03    195.35 o 
   1   8  22       47.57      -43.42    131.80 o 
   2   8  22      468.06      243.45    154.83 o 
   1   1  23       54.25      303.74    130.69 o 
   2   1  23      272.51      177.51    124.09 o 
   3   1  23      452.68      585.13    151.77 o 
   4   1  23     1505.79     1323.01    191.75 o 
   5   1  23      631.60      541.78    151.19 o 
   6   1  23     1521.56     1588.31    206.85 o 
   7   1  23      575.88      427.90    159.37 o 
   8   1  23     1560.44     1676.11    239.14 o 
   0   2  23      463.77      287.11    223.42 o 
   1   2  23      192.33      370.24    135.94 o 
   2   2  23       11.05      -29.22    124.28 o 
   3   2  23      336.24      387.08    138.73 o 
   4   2  23       49.00       54.81    111.90 o 
   5   2  23       51.31       -3.53    113.26 o 
   6   2  23        3.23       62.15    112.38 o 
   7   2  23        7.11      108.09    137.86 o 
   8   2  23        2.77      102.99    155.35 o 
   1   3  23       72.19      255.46    139.66 o 
   2   3  23      433.38      373.33    198.02 o 
   3   3  23      431.22      378.85    143.40 o 
   4   3  23      211.75      597.80    143.54 o 
   5   3  23      786.73      525.66    146.10 o 
   6   3  23      554.62      629.48    184.75 o 
   7   3  23      325.46      373.76    166.75 o 
   0   4  23       52.27      386.40    244.16 o 
   1   4  23      808.29      767.07    154.66 o 
   2   4  23      145.60      180.57    124.39 o 
   3   4  23      350.22      377.31    142.73 o 
   4   4  23        5.65      -84.24    142.26 o 
   5   4  23      147.63      123.56    130.93 o 
   6   4  23       89.49      -58.16    129.35 o 
   7   4  23        7.06      -49.56    137.12 o 
   1   5  23       52.06       50.81    115.71 o 
   2   5  23        5.88      165.79    134.31 o 
   3   5  23      143.48      113.78    127.71 o 
   4   5  23      100.28        4.94    122.17 o 
   5   5  23      168.39      184.49    138.72 o 
   6   5  23      407.93      711.76    220.04 o 
   0   6  23      117.34      162.19    240.14 o 
   1   6  23      594.69      675.12    187.59 o 
   2   6  23       26.85      -36.82    122.30 o 
   3   6  23      251.32      288.89    153.20 o 
   4   6  23       52.47       30.40    121.65 o 
   5   6  23      216.62      288.34    160.19 o 
   1   7  23        0.21       37.09    134.23 o 
   2   7  23        0.68       -0.76    123.14 o 
   3   7  23       94.06       88.13    178.16 o 
   0   0  24     6780.95     8225.57   1032.02 o 
   1   0  24      406.13      337.91    212.99 o 
   2   0  24     2639.67     2511.68    373.45 o 
   3   0  24     1089.85     1127.71    255.43 o 
   4   0  24     1184.10     1253.02    294.22 o 
   5   0  24      268.42      204.29    496.27 o 
   6   0  24      197.10       70.43    162.02 o 
   7   0  24      305.99      413.21    223.13 o 
   1   1  24      180.35      464.58    151.03 o 
   2   1  24       68.00      103.11    126.35 o 
   3   1  24       22.25      131.56    121.97 o 
   4   1  24        0.93      147.96    167.41 o 
   5   1  24       58.68      101.88    202.50 o 
   6   1  24       28.16      158.84    139.69 o 
   7   1  24        1.09      134.37    134.66 o 
   0   2  24     2147.92     2668.72    345.34 o 
   1   2  24      597.92      802.81    168.88 o 
   2   2  24     2908.88     3064.85    271.65 o 
   3   2  24      328.21      254.90    142.95 o 
   4   2  24     1386.41     1486.74    213.30 o 
   5   2  24      438.90      365.02    158.96 o 
   6   2  24      229.34      132.33    141.83 o 
   7   2  24      157.88      413.63    231.92 o 
   1   3  24       23.32       69.34    116.98 o 
   2   3  24        0.63      127.26    121.83 o 
   3   3  24       41.64       18.80    119.46 o 
   4   3  24        8.76       69.22    119.13 o 
   5   3  24        3.99      -50.86    139.89 o 
   6   3  24        4.76       87.51    135.16 o 
   0   4  24     1642.12     1694.14    322.10 o 
   1   4  24      197.86      223.61    127.59 o 
   2   4  24     1398.85     1768.51    224.01 o 
   3   4  24      143.89      320.58    158.14 o 
   4   4  24      655.16      717.83    176.46 o 
   5   4  24       89.35      -96.08    139.99 o 
   6   4  24       89.25       84.34    150.01 o 
   1   5  24        0.93      172.76    143.51 o 
   2   5  24        2.48      162.34    146.16 o 
   3   5  24        6.96      164.39    157.47 o 
   4   5  24       11.77      156.00    148.54 o 
   5   5  24        2.49       36.54    124.60 o 
   0   6  24      436.82      342.91    265.72 o 
   1   6  24        6.56       24.99    137.01 o 
   2   6  24      228.90      312.85    184.98 o 
   3   6  24       32.77      155.50    156.81 o 
   1   1  25      235.26      383.90    160.53 o 
   2   1  25       16.31       19.63    117.50 o 
   3   1  25      384.79      391.95    161.78 o 
   4   1  25      181.09      227.70    143.48 o 
   5   1  25      809.82      981.33    201.41 o 
   6   1  25       91.30      -39.85    137.67 o 
   0   2  25       43.46     -108.28    168.81 o 
   1   2  25        3.84      263.51    140.68 o 
   2   2  25      211.70      265.13    142.29 o 
   3   2  25        1.49      -17.32    116.28 o 
   4   2  25       48.90      140.34    136.64 o 
   5   2  25       20.53       85.14    134.10 o 
   6   2  25       22.66     -134.31    165.20 o 
   1   3  25       28.80      233.57    134.27 o 
   2   3  25       93.46      300.39    150.19 o 
   3   3  25      348.28      358.22    149.30 o 
   4   3  25       45.04       53.77    146.66 o 
   5   3  25      273.80      209.12    156.61 o 
   0   4  25      777.95      632.00    255.01 o 
   1   4  25       11.93      375.96    167.46 o 
   2   4  25      370.26      351.53    157.34 o 
   3   4  25        0.13      -78.15    143.13 o 
   4   4  25      469.07      526.86    187.00 o 
   1   5  25       56.04      118.79    149.64 o 
   2   5  25       15.45      161.12    160.68 o 
   3   5  25        7.53      -51.12    128.75 o 
   0   0  26       10.38       80.70    311.38 o 
   1   0  26       10.27      176.10    288.99 o 
   2   0  26      119.72       61.86    183.77 o 
   3   0  26      148.48      215.59    201.28 o 
   4   0  26        1.63      168.84    231.10 o 
   5   0  26       31.67      -53.11    189.47 o 
   1   1  26      552.60      350.69    160.13 o 
   2   1  26       10.17      224.41    148.42 o 
   3   1  26       13.06      -28.37    122.05 o 
   4   1  26       28.69      127.96    153.44 o 
   0   2  26      245.96      345.44    224.05 o 
   1   2  26       80.34      214.81    153.39 o 
   2   2  26       21.68      103.56    144.22 o 
   3   2  26        1.29       35.52    133.40 o 
   4   2  26       84.39      275.08    167.04 o 
   1   3  26        9.37      274.95    194.53 o 
   2   3  26      300.43      439.78    170.16 o 
   3   3  26       38.73      171.19    158.11 o 
   0   4  26       51.72      375.12    402.41 o 
   1   4  26        1.17       13.07    139.95 o 
   2   4  26      103.72       64.29    138.06 o 
   1   1  27       57.97       78.81    145.83 o 
   2   1  27       26.41     -151.41    151.41 o 
   0   2  27        4.20      108.91    212.38 o 
   1   2  27       98.64      -58.76    127.50 o 
                                                 
